# Supplementary material for: Exploring the interplay of parenting styles, basic empathy, domestic violence, and bystander behavior in adolescent school bullying: a moderated mediation analysis
Source: Front Psychiatry. 2024 Sep 9;15:1452396. doi: 10.3389/fpsyt.2024.1452396 (PMC11416980; doi:10.3389/fpsyt.2024.1452396)
Supplement: Supplementary file 2 [file Table2.xlsx]

## Sheet: raw data
Sub	Gender	Age	Grade	Only_child	Father_education	Mother_education	Classmate	BBS1	BBS2	BBS3	BBS4	BBS5	BBS6	BBS7	BBS8	BBS9	BBS10	BBS11	BBS12	BBS13	BBS14	BBS15	BBS16	BBS17	BBS18	BBS19	SPSS_fa1	SPSS_mo1	SPSS_fa2	SPSS_mo2	SPSS_fa3	SPSS_mo3	SPSS_fa4	SPSS_mo4	SPSS_fa5	SPSS_mo5	SPSS_fa6	SPSS_mo6	SPSS_fa7	SPSS_mo7	SPSS_fa8	SPSS_mo8	SPSS_fa9	SPSS_mo9	SPSS_fa10	SPSS_mo10	SPSS_fa11	SPSS_mo11	SPSS_fa12
1	1	12	1	0	3	3	2	1	1	1	1	1	1	1	1	1	5	1	5	5	5	5	5	3	3	1	2	2	2	2	2	2	2	2	2	2	2	2	2	2	2	2	2	2	2	2	2	2	2
2	1	13	1	1	3	2	5	3	3	1	1	1	1	1	1	1	1	1	1	1	1	1	1	1	1	1	2	1	1	1	1	1	1	1	1	1	1	1	1	1	1	1	1	1	1	1	1	1	1
3	2	12	1	0	3	4	1	1	1	1	1	1	1	1	1	1	1	1	1	5	5	1	1	1	1	1	1	1	1	1	1	1	1	1	1	1	1	1	4	4	4	4	4	4	4	4	2	4	2
4	1	12	1	0	3	3	1	1	1	1	1	1	1	1	1	1	1	1	1	1	1	1	1	1	1	1	1	1	1	1	1	1	1	1	1	1	1	1	1	1	1	1	1	1	1	1	4	4	4
5	2	13	1	0	2	2	3	1	1	1	1	1	1	1	1	1	3	3	3	3	3	3	3	3	3	3	2	1	2	2	1	1	1	1	1	1	2	1	2	3	2	2	1	2	2	2	2	2	2
6	2	13	1	0	2	2	5	1	1	1	1	1	1	1	1	3	5	5	5	5	5	1	1	1	1	1	1	1	1	1	2	2	2	1	3	3	1	2	2	4	1	4	1	4	1	4	1	4	2
7	2	12	1	0	4	4	3	1	1	1	1	1	1	1	1	1	3	3	3	3	3	1	3	3	3	3	1	1	1	1	1	1	1	1	1	1	1	1	1	1	1	1	1	1	1	1	2	2	2
8	2	12	1	0	2	2	3	1	1	1	1	1	1	1	1	1	5	5	5	5	5	1	1	5	5	1	2	2	2	2	2	2	2	2	2	2	2	2	2	2	2	2	2	2	2	2	2	2	2
9	1	12	1	0	2	3	4	1	1	1	1	1	1	1	1	1	4	4	4	4	4	2	1	4	4	4	2	2	1	1	1	1	1	1	1	1	1	1	2	2	2	2	2	2	3	3	2	2	2
10	1	12	1	0	2	1	5	1	1	1	1	1	1	1	1	1	5	5	5	5	4	1	1	3	3	1	1	1	2	2	2	2	1	1	2	2	1	1	4	4	4	4	4	4	4	4	3	3	4
11	2	13	1	0	2	1	4	1	1	1	1	1	1	1	1	3	4	3	3	5	5	3	4	5	2	5	1	1	1	2	1	3	1	1	1	3	1	1	1	1	1	1	1	1	1	2	1	2	2
12	2	13	1	0	2	2	2	1	1	1	1	1	1	1	1	1	4	4	4	5	5	3	3	3	3	3	1	1	1	1	1	1	1	1	1	2	1	1	2	2	3	3	2	2	4	3	2	2	2
13	2	12	1	0	3	3	2	1	1	1	1	1	1	1	1	1	4	5	5	4	4	1	2	4	3	3	1	1	2	2	2	2	2	2	2	2	1	1	2	3	3	4	2	2	4	4	3	3	3
14	2	12	1	0	3	4	5	1	1	1	2	1	1	1	1	1	4	4	3	5	1	3	5	5	5	3	2	2	3	2	1	2	2	2	2	1	1	1	2	1	2	1	3	3	2	2	2	2	2
15	2	13	1	0	5	3	3	1	1	1	1	1	1	1	1	1	5	5	5	5	5	1	3	4	3	3	3	1	2	1	2	1	2	1	3	1	2	1	3	3	3	3	3	4	4	4	3	4	2
16	2	12	1	0	2	2	1	1	1	1	1	1	1	1	1	1	3	3	3	3	3	1	3	3	3	3	1	1	1	1	1	1	1	1	2	2	1	1	4	4	4	4	1	1	1	1	2	2	4
17	2	12	1	0	2	2	4	1	1	1	1	1	1	1	1	1	4	5	5	5	5	1	1	1	1	1	1	1	1	1	1	1	1	1	1	1	1	1	4	4	4	4	4	4	2	2	2	3	2
18	1	13	1	1	1	2	4	1	1	1	1	1	1	1	1	1	1	1	1	3	3	3	3	3	3	3	2	2	2	2	1	2	2	2	1	1	1	1	2	2	2	2	1	1	1	1	2	2	3
19	2	12	1	0	3	2	5	1	1	1	1	1	1	1	1	1	5	5	5	5	5	1	5	5	5	1	1	1	1	1	1	1	1	1	1	1	1	1	4	4	4	4	4	4	3	3	3	3	4
20	1	12	1	0	3	4	4	1	1	1	1	1	1	1	2	1	4	4	4	5	2	2	2	4	3	3	2	2	3	3	2	2	2	2	1	1	2	2	2	3	2	2	3	4	4	4	3	3	4
21	1	12	1	0	3	3	4	1	1	1	1	1	1	1	1	1	5	5	5	5	5	1	1	2	1	1	2	2	2	2	2	2	2	2	2	2	2	2	1	1	1	1	1	1	1	1	2	2	2
22	1	12	1	0	2	2	5	1	1	1	1	1	1	1	1	1	5	5	3	5	5	1	1	4	1	3	1	1	1	1	1	1	1	1	1	1	1	1	4	4	4	4	4	3	4	4	4	4	4
23	1	12	1	0	3	3	3	1	1	1	1	1	1	1	1	1	1	1	1	1	1	1	1	1	1	1	1	1	1	1	1	1	1	1	1	1	1	1	4	4	3	4	2	4	3	4	2	2	4
24	1	13	1	0	2	3	4	1	1	1	1	1	1	1	1	1	3	3	3	4	2	2	1	3	2	1	1	1	1	1	2	1	1	1	1	1	1	1	3	3	3	3	2	2	4	4	3	3	2
25	2	13	1	0	3	3	4	1	1	1	1	1	1	1	1	1	4	4	5	5	4	1	1	3	2	1	1	2	1	2	1	1	1	1	1	2	1	1	3	3	2	3	1	2	4	3	3	2	3
26	2	12	1	0	2	2	4	1	1	1	1	1	1	1	1	1	5	5	4	5	5	1	4	5	4	4	1	1	1	1	1	1	1	1	2	2	1	1	3	3	3	3	2	2	4	4	4	4	4
27	1	12	1	0	4	4	1	1	1	1	1	1	1	1	1	1	5	5	5	5	5	1	1	5	5	1	4	2	3	2	4	2	3	1	4	1	4	2	2	3	2	3	4	4	4	4	2	3	1
28	2	13	1	0	3	3	2	1	1	1	1	1	1	1	1	1	1	2	3	5	1	2	2	4	3	3	4	3	3	3	3	3	2	2	2	3	2	3	3	3	1	1	1	1	2	2	1	1	1
29	2	12	1	0	2	2	4	1	1	1	1	1	1	1	1	1	5	5	5	5	5	3	3	3	3	3	2	2	2	1	2	4	1	1	1	1	2	2	1	2	1	3	1	1	1	3	1	3	1
30	1	12	1	0	2	4	2	1	1	1	1	1	1	1	1	1	1	1	1	5	3	1	1	5	5	3	1	1	1	1	1	1	1	1	1	1	2	1	2	1	2	1	2	1	2	1	2	2	2
31	1	12	1	0	2	2	5	1	1	1	1	1	1	1	1	1	2	5	5	5	3	1	1	1	1	1	1	1	1	1	1	1	1	1	2	1	1	1	2	1	3	4	3	4	3	3	2	3	3
32	2	12	1	0	2	2	3	1	1	1	1	1	1	1	1	1	5	5	5	5	5	1	1	1	3	1	1	1	1	1	1	1	1	1	1	1	1	1	4	4	4	4	4	4	4	4	4	4	4
33	1	13	1	0	2	3	1	2	2	2	2	4	4	4	4	4	4	4	4	4	3	3	3	2	2	2	4	4	4	4	3	2	1	2	2	2	2	3	3	2	2	2	2	2	1	1	2	1	1
34	1	12	1	1	4	2	3	2	1	2	2	1	1	1	1	1	4	4	3	4	3	3	3	3	3	3	2	2	2	2	2	2	2	2	2	2	2	2	2	2	2	2	2	2	2	2	2	2	2
35	1	12	1	0	3	3	5	1	1	1	1	1	1	1	1	1	5	4	4	5	3	3	3	3	3	3	1	1	1	1	1	1	1	1	1	1	1	1	1	1	1	1	1	1	1	1	1	1	1
36	1	13	1	0	2	3	1	1	1	1	1	1	1	1	1	1	1	5	5	5	5	5	5	5	5	5	1	1	1	1	1	1	1	1	1	1	1	1	1	1	1	1	1	1	1	1	3	4	4
37	2	12	1	1	4	4	3	1	1	1	1	1	1	1	1	1	4	4	4	4	3	2	3	1	2	1	1	1	1	1	1	1	1	1	1	2	1	1	2	2	2	2	2	2	2	2	2	2	2
38	1	12	1	0	1	2	5	1	1	1	1	1	1	1	1	1	5	5	5	5	5	1	5	5	5	1	1	1	1	1	1	1	1	1	1	1	1	1	4	4	4	4	4	4	4	4	4	4	4
39	1	12	1	0	2	1	1	1	1	1	1	1	1	1	1	1	4	3	4	4	4	1	1	4	4	1	1	1	2	2	1	1	1	1	1	1	1	1	3	3	3	3	3	3	3	3	3	3	3
40	1	12	1	0	5	4	4	1	1	1	1	1	1	1	1	1	5	5	5	5	5	1	1	5	5	1	1	1	1	1	1	1	1	1	1	1	1	1	4	4	4	4	4	4	4	4	4	4	4
41	2	13	1	1	2	2	1	1	1	1	1	1	1	1	1	1	1	1	5	5	5	1	1	5	5	3	1	1	1	1	1	1	1	1	1	1	1	1	4	4	4	4	4	4	4	4	2	3	3
42	2	13	1	0	3	3	4	2	2	2	2	2	2	2	2	2	4	4	4	4	2	5	3	3	3	3	4	4	2	2	3	3	2	2	2	2	3	3	2	2	1	1	2	2	3	3	1	2	1
43	2	12	1	0	3	3	1	1	1	1	1	1	1	1	1	1	5	5	5	5	5	1	1	1	1	1	2	2	3	2	3	1	2	1	2	1	1	1	2	2	1	2	2	2	3	4	1	2	1
44	1	12	1	0	2	2	4	1	1	2	1	1	1	1	1	1	5	5	4	5	5	3	3	3	2	1	1	1	2	2	2	2	1	1	1	1	1	1	3	3	3	3	4	4	3	3	3	3	3
45	2	12	1	0	3	3	4	1	1	1	1	1	1	1	1	1	4	1	4	4	4	2	2	4	4	2	1	2	1	1	1	1	1	1	1	1	1	1	2	3	2	2	3	3	2	2	2	2	3
46	2	13	1	0	3	4	1	1	1	1	1	1	1	1	1	1	4	4	4	4	4	3	1	4	4	1	1	1	2	2	1	1	1	1	1	1	1	1	4	4	4	4	3	3	4	4	4	4	4
47	1	12	1	0	2	2	3	1	1	1	1	1	1	1	1	1	4	4	4	4	4	2	3	2	3	3	1	1	1	1	1	1	1	1	1	1	1	1	3	3	3	3	3	3	3	3	2	2	3
48	2	13	1	0	3	2	4	1	1	1	1	1	1	1	1	4	4	4	4	4	2	1	2	2	2	1	2	3	1	2	1	2	1	2	1	3	1	2	4	2	2	2	2	2	2	2	1	1	3
49	1	12	1	1	2	2	5	1	1	1	1	1	1	1	1	1	5	5	5	5	5	1	1	5	5	5	1	1	2	3	4	4	4	4	2	1	4	1	4	4	2	3	1	1	1	3	1	1	1
50	1	13	1	0	2	2	1	1	1	1	1	1	1	1	1	1	5	5	1	1	5	3	5	5	5	3	1	1	1	1	2	2	1	1	1	1	1	1	4	4	4	4	4	4	4	4	3	3	4
51	1	12	1	0	2	2	4	1	1	1	1	1	1	1	2	2	4	5	4	4	3	3	4	3	3	3	1	2	1	2	1	2	2	2	1	1	1	1	3	2	3	2	2	2	3	3	2	2	3
52	2	12	1	0	3	2	4	1	1	1	1	1	1	1	1	2	5	3	4	4	3	2	3	3	3	3	2	2	1	1	2	2	1	1	2	1	1	1	4	4	2	2	3	3	2	4	2	3	3
53	2	13	1	0	3	3	2	1	1	1	1	1	1	1	1	1	4	5	4	5	5	1	1	1	1	1	1	1	2	1	1	2	1	1	1	1	1	1	3	3	3	3	3	3	3	3	2	3	2
54	2	13	1	0	2	1	3	1	1	1	1	1	1	1	1	1	3	1	3	5	1	3	1	4	5	1	1	4	1	3	1	3	1	4	1	3	1	3	3	1	3	1	4	1	3	1	3	2	4
55	2	13	1	0	2	2	4	1	1	1	1	1	1	1	1	1	2	2	4	5	5	3	4	4	2	3	1	1	1	1	1	1	1	1	1	1	1	1	2	2	2	3	2	3	3	3	3	3	2
56	2	12	1	0	4	3	5	1	1	5	3	1	3	1	3	3	5	4	3	5	4	3	1	2	4	1	3	2	2	2	2	2	3	1	3	2	2	1	2	3	2	2	2	2	3	3	2	2	2
57	1	12	1	0	4	3	4	1	1	1	1	1	1	1	1	1	5	5	5	5	4	1	1	4	5	4	1	1	2	2	1	1	1	1	1	1	1	1	4	4	4	4	4	4	3	4	4	4	4
58	1	13	1	0	3	2	1	1	1	1	1	1	1	1	1	1	1	1	1	5	5	1	1	2	2	1	1	1	1	1	1	1	1	1	2	1	1	2	4	4	4	4	4	4	4	4	3	3	3
59	2	12	1	0	2	3	5	5	1	1	1	1	1	1	1	1	5	4	5	5	5	2	1	4	4	2	2	2	3	3	4	4	3	4	2	1	1	1	4	2	3	2	2	4	2	3	2	3	2
60	1	13	1	1	2	4	3	5	1	1	1	1	1	1	1	1	5	1	5	5	5	1	1	5	5	5	4	4	4	4	4	4	4	4	2	4	1	1	4	4	4	4	2	1	4	4	4	4	4
61	1	12	1	1	5	2	5	1	1	1	1	1	1	1	1	1	5	5	5	5	5	1	4	4	4	4	1	1	1	1	1	1	1	1	1	1	1	1	1	4	4	4	4	4	4	4	4	4	4
62	2	12	1	0	4	3	3	1	1	1	1	1	1	1	1	5	5	5	5	5	5	1	1	5	1	5	1	1	1	1	1	1	1	1	1	1	1	1	1	1	1	1	1	1	1	1	2	2	2
63	1	13	1	0	3	3	4	1	1	1	1	1	1	1	1	1	5	3	1	1	1	1	1	1	1	1	1	1	3	3	2	2	2	1	2	1	1	2	4	4	3	3	1	1	3	1	3	1	1
64	1	12	1	1	3	4	4	1	1	1	1	1	1	1	1	1	1	1	1	1	1	1	1	5	4	5	2	1	1	1	1	1	1	1	1	1	1	1	1	1	1	1	1	1	1	1	1	1	1
65	1	12	1	0	4	2	4	1	1	1	1	1	1	1	1	1	4	4	4	4	3	3	3	3	3	5	1	1	2	2	2	2	1	1	1	1	1	1	4	4	4	4	3	3	3	3	3	3	3
66	2	12	1	0	3	2	1	3	2	3	3	3	3	3	2	2	5	3	5	5	4	4	4	4	3	3	2	2	1	1	1	1	2	1	3	1	1	1	2	2	1	3	2	2	2	2	4	4	2
67	1	12	1	1	2	3	5	1	1	1	1	1	1	1	1	1	2	1	2	1	2	1	1	2	2	2	1	1	1	1	1	1	1	1	1	1	1	1	1	1	2	2	2	2	1	1	2	2	2
68	1	13	1	1	3	3	3	1	1	1	1	1	1	1	1	1	5	4	5	5	5	5	5	5	5	5	1	1	2	1	1	1	1	1	2	1	1	1	4	4	4	4	4	4	4	4	2	2	4
69	1	12	1	0	2	1	2	1	1	5	1	1	1	1	1	1	4	1	4	2	2	5	5	5	2	5	1	1	1	1	2	2	1	1	1	1	1	1	1	1	3	3	3	2	3	3	1	1	2
70	2	12	1	0	4	4	4	1	1	1	1	1	1	1	1	1	5	5	5	5	5	1	1	2	2	1	1	1	2	2	1	1	1	1	1	1	1	1	4	4	4	4	4	4	4	4	4	4	4
71	1	13	1	0	5	5	4	1	1	1	1	1	1	1	1	1	4	4	4	5	5	1	1	2	2	2	1	1	1	1	1	1	1	1	1	1	1	1	3	3	3	3	3	3	3	3	3	3	3
72	2	13	1	0	4	4	2	3	1	3	1	1	1	1	1	1	4	4	5	5	5	2	1	5	5	1	2	2	2	2	2	2	2	2	2	2	1	2	2	2	2	2	2	2	2	2	3	3	2
73	1	13	1	0	3	5	4	1	1	1	1	1	1	1	1	1	5	5	5	5	5	1	1	1	3	1	2	1	3	2	4	3	2	1	2	1	3	2	1	3	1	1	2	2	1	1	1	1	2
74	1	12	1	0	2	2	4	1	1	1	1	1	1	1	1	1	4	4	4	3	3	1	2	3	3	5	2	2	3	2	4	1	2	2	4	2	2	2	2	2	2	2	3	3	3	3	2	2	2
75	2	13	1	0	4	4	4	1	1	1	1	1	1	1	1	2	5	5	4	5	4	1	1	3	1	1	2	1	2	1	3	1	1	1	1	1	1	1	2	4	4	4	2	3	2	3	3	4	2
76	1	12	1	1	2	2	3	1	1	1	1	1	1	1	1	1	3	4	1	4	4	2	1	1	1	3	3	2	2	2	4	3	2	2	2	2	2	2	1	1	1	1	2	2	2	2	2	2	2
77	1	13	1	0	5	4	5	1	1	1	1	1	1	1	1	1	1	1	1	1	1	1	1	5	5	1	1	1	1	1	1	1	1	1	1	1	1	1	1	1	1	1	1	1	1	1	1	1	1
78	2	12	1	0	3	2	3	1	1	1	1	1	1	1	1	1	5	5	4	5	5	3	5	5	5	1	2	2	1	1	1	1	1	1	1	1	1	1	4	4	4	4	3	3	4	4	4	4	4
79	2	12	1	1	4	4	5	1	1	1	1	1	1	1	1	1	5	5	5	5	5	1	1	1	1	1	1	2	1	2	1	2	1	2	1	2	1	2	4	1	3	2	3	1	4	2	4	1	3
80	1	13	1	0	3	2	4	1	1	2	1	1	1	1	1	1	3	4	4	5	2	1	2	3	3	2	2	2	2	2	3	3	1	1	2	3	1	1	3	3	3	3	2	2	4	4	3	3	3
81	1	12	1	0	5	5	5	1	1	1	1	1	1	1	1	1	5	5	5	5	5	1	1	1	1	1	1	1	1	1	1	1	1	1	1	1	2	2	4	4	2	2	2	2	3	3	2	2	4
82	2	12	1	0	3	3	3	1	1	1	1	1	1	1	1	1	4	4	4	4	4	1	2	3	3	3	1	1	1	1	1	1	1	1	1	2	1	1	4	3	1	2	1	4	2	3	1	2	3
83	2	12	1	0	2	4	4	1	1	1	1	1	1	1	1	1	4	5	5	5	5	2	1	3	3	2	2	2	1	1	4	3	1	1	1	1	1	1	2	2	1	1	1	2	4	4	2	2	2
84	2	12	1	0	2	2	3	1	1	3	1	1	1	1	2	1	4	3	5	3	3	5	4	4	1	3	2	2	3	2	4	4	4	4	2	2	1	1	2	2	1	1	2	2	2	2	2	2	1
85	2	12	1	0	2	3	2	1	1	1	1	1	1	1	1	1	1	1	1	1	1	1	1	4	4	1	3	4	4	3	4	4	2	2	2	2	2	2	2	2	2	2	2	2	2	2	2	2	3
86	2	13	1	0	3	2	2	1	1	2	1	1	1	1	1	1	2	3	3	2	3	3	3	3	2	1	2	2	1	1	2	1	1	1	1	1	1	1	2	2	2	2	2	2	2	2	2	2	2
87	1	12	1	0	2	3	4	1	1	1	1	1	1	1	1	1	5	5	5	5	5	1	2	5	4	4	1	1	2	2	2	2	1	1	2	2	1	1	3	3	3	3	4	4	3	3	2	2	4
88	2	12	1	0	2	2	4	1	1	1	1	1	1	1	1	1	5	5	5	5	4	1	2	2	2	1	1	1	2	1	1	1	2	1	1	1	1	1	2	3	2	3	2	2	1	3	1	2	1
89	2	12	1	0	2	4	4	1	1	1	1	1	1	1	1	1	4	4	5	5	4	2	3	2	2	2	2	1	1	1	2	1	1	1	3	2	1	1	2	3	2	4	1	4	2	3	2	4	2
90	1	13	1	0	3	3	3	1	1	1	1	1	1	1	1	1	1	1	1	3	1	3	1	2	1	2	1	1	1	1	1	1	1	1	1	1	1	1	4	4	3	3	2	2	3	3	3	3	3
91	1	13	1	1	2	1	4	1	1	1	1	1	1	1	1	1	4	4	3	4	4	2	3	4	4	3	2	2	1	1	2	2	2	2	1	1	1	1	3	3	2	2	1	1	2	3	2	3	2
92	1	13	1	0	4	5	4	1	1	1	1	1	1	1	1	1	4	5	4	5	1	1	1	3	3	1	1	1	2	2	1	1	1	1	1	1	1	1	4	4	4	4	1	1	4	4	4	4	4
93	1	12	1	0	4	3	5	1	1	1	1	1	1	1	1	1	5	5	5	3	1	5	5	5	5	4	1	1	2	2	1	1	1	1	2	2	2	2	2	2	4	4	4	4	4	4	3	3	4
94	2	13	1	0	3	2	4	1	1	1	1	1	1	1	1	1	5	5	5	5	5	1	3	2	3	1	1	1	1	1	1	1	1	1	1	1	1	1	4	4	4	4	3	3	2	2	4	4	4
95	1	12	1	0	4	4	4	1	1	1	1	1	1	1	1	1	1	4	4	4	4	4	2	2	2	1	1	2	1	1	1	2	1	1	1	1	3	3	3	3	3	3	3	3	3	3	3	3	3
96	1	13	1	0	3	3	1	1	1	1	1	1	1	1	1	1	5	5	5	5	5	1	1	5	5	1	1	1	1	1	1	1	1	1	1	1	1	1	4	4	4	4	4	4	4	4	3	3	4
97	1	13	1	0	3	3	4	3	3	3	3	3	3	3	3	3	3	3	3	3	3	3	3	3	3	3	2	2	2	2	2	2	2	2	2	2	2	2	2	2	2	2	2	2	2	2	2	2	2
98	2	13	1	0	3	3	4	1	1	1	1	1	1	1	1	1	4	4	4	4	4	3	2	2	2	3	1	1	1	1	2	2	1	1	2	2	2	2	2	2	2	2	3	3	2	2	2	2	2
99	1	12	1	1	3	3	5	1	1	1	1	1	1	1	1	1	5	5	5	5	1	1	5	1	1	5	1	1	2	2	2	2	2	2	1	1	1	1	4	4	4	4	4	4	4	4	4	4	4
100	1	13	1	0	2	1	4	3	3	3	3	3	3	3	3	3	3	3	3	3	3	3	3	3	3	3	2	2	2	2	2	1	1	3	3	1	2	1	3	2	2	2	2	2	2	2	2	2	2
101	2	11	1	0	5	5	5	1	1	1	1	1	1	1	1	4	4	4	4	4	4	3	1	3	3	2	1	2	1	2	1	2	1	1	1	1	1	1	3	3	2	2	3	3	3	2	2	2	3
102	1	14	1	1	4	1	1	1	1	1	1	1	1	1	1	1	5	5	5	5	5	1	3	3	5	3	2	2	2	2	1	2	2	1	2	1	1	1	4	4	4	4	4	4	4	4	4	4	4
103	2	12	1	0	4	4	5	1	1	1	1	1	1	1	1	1	5	1	1	5	5	1	1	5	5	1	1	1	1	1	1	1	1	1	1	1	1	1	4	4	4	4	4	4	4	4	4	4	4
104	1	13	1	1	3	2	5	1	1	1	1	1	1	1	1	1	4	3	4	4	1	1	1	1	1	1	1	1	1	2	1	1	1	1	1	1	1	1	1	1	2	2	3	3	3	2	2	2	2
105	1	12	1	0	3	3	5	1	1	1	1	1	1	1	3	3	5	5	5	5	5	1	1	2	2	3	3	2	4	2	3	2	3	2	3	1	3	2	2	3	2	4	2	3	2	3	1	4	1
106	1	13	1	0	2	3	4	1	1	1	1	1	1	1	1	1	5	5	5	5	5	1	1	4	3	2	1	1	1	1	1	1	1	1	1	1	1	1	4	4	4	4	4	4	4	4	4	4	4
107	2	12	1	0	3	4	3	1	1	1	1	1	1	1	1	1	3	3	3	3	3	3	3	3	3	3	2	2	1	1	1	1	1	1	2	1	1	1	2	2	1	4	1	4	2	4	2	2	1
108	1	13	1	0	2	3	4	1	1	1	1	1	1	1	1	1	4	4	4	4	3	2	3	4	3	3	1	1	1	1	1	1	1	1	2	2	1	1	3	3	2	2	2	2	2	2	2	3	2
109	2	13	1	0	2	2	3	1	1	1	1	1	1	1	1	1	3	3	4	3	3	3	3	3	3	3	2	2	2	2	3	3	2	2	2	2	1	2	1	1	1	1	2	2	2	2	1	1	1
110	2	12	1	0	2	2	2	1	1	1	1	1	1	1	1	1	5	5	5	5	5	1	1	5	5	1	1	1	1	2	1	1	1	1	1	1	1	1	2	2	2	2	2	3	2	2	2	2	2
111	2	12	1	0	3	3	4	1	1	1	1	1	1	1	1	1	5	5	5	5	5	1	1	5	5	2	1	1	2	1	2	1	1	1	1	1	1	1	2	2	2	2	1	1	3	3	2	2	2
112	1	13	1	0	2	4	5	1	1	1	1	1	1	1	1	1	1	1	1	3	3	1	5	5	1	4	2	2	2	2	3	3	2	2	1	1	2	2	4	4	1	1	2	2	2	2	2	2	2
113	2	12	1	0	5	5	5	1	1	1	1	1	1	1	1	1	5	5	5	5	5	1	1	5	2	1	2	2	1	1	2	2	1	1	1	1	1	1	4	4	4	4	1	1	2	2	2	2	2
114	2	13	1	0	2	2	2	1	1	1	1	1	1	1	1	1	5	5	5	5	4	1	1	1	1	1	1	1	1	1	2	2	1	1	1	1	2	1	4	4	4	4	1	1	3	3	2	2	2
115	1	12	1	0	5	5	4	1	1	1	1	1	1	1	1	1	5	5	5	5	3	1	1	5	5	1	2	1	2	2	2	1	1	1	1	1	1	1	4	4	4	4	4	4	4	4	3	3	3
116	2	13	1	0	2	2	5	1	1	1	1	1	1	1	1	1	5	5	5	5	3	1	1	2	3	1	1	1	1	1	1	1	1	1	2	1	1	1	2	2	2	2	1	1	2	2	2	2	4
117	2	12	1	0	3	4	3	1	1	1	1	1	1	1	1	1	5	5	5	5	5	1	1	3	3	3	3	2	3	2	3	3	3	2	3	2	3	2	2	3	1	3	2	3	3	4	2	3	2
118	1	12	1	0	3	2	5	5	5	5	5	5	5	5	5	5	4	4	4	5	4	1	1	5	5	2	1	1	2	1	1	1	1	1	1	1	1	1	4	4	3	3	3	3	4	4	2	3	4
119	1	13	1	0	3	3	1	1	1	2	1	1	1	1	1	1	4	4	4	4	4	2	3	3	3	3	2	2	1	1	1	1	1	1	1	1	1	1	3	3	3	3	3	3	3	3	2	3	3
120	2	12	1	0	4	3	2	1	1	1	1	1	1	1	1	1	4	4	3	4	3	2	2	3	3	2	2	2	2	3	2	3	1	2	1	2	1	2	3	2	2	3	1	2	2	3	1	2	2
121	2	12	1	0	2	2	4	1	1	1	1	1	1	1	1	1	5	5	5	5	5	1	5	3	5	1	1	1	1	1	1	1	1	1	1	1	1	1	4	4	4	4	4	4	4	4	3	3	4
122	2	13	1	0	5	3	4	1	1	1	1	1	1	1	1	1	5	5	5	5	5	1	1	1	1	1	1	1	1	1	2	2	1	1	1	1	1	1	4	4	4	4	4	4	4	4	4	4	4
123	1	13	1	0	4	2	1	1	1	1	1	1	1	1	1	1	5	3	5	5	1	5	1	1	1	1	2	2	1	2	1	2	1	4	1	4	1	4	4	1	4	2	4	4	4	4	4	2	4
124	1	13	1	0	5	5	5	1	1	1	1	1	1	1	1	1	1	1	1	5	5	5	5	5	5	5	2	2	2	1	1	1	1	1	1	1	1	1	3	3	4	2	4	4	4	4	3	3	4
125	1	12	1	0	3	2	4	1	1	1	1	1	1	1	1	1	5	5	2	5	5	1	4	4	4	3	1	1	1	1	1	1	1	1	1	1	1	1	3	3	3	3	3	3	2	2	3	3	3
126	2	12	1	1	4	3	5	1	1	1	1	1	1	1	1	1	5	5	5	5	5	1	1	1	5	1	1	1	1	1	1	1	1	1	1	1	1	1	4	4	4	4	4	4	4	4	4	4	4
127	1	12	1	0	3	3	5	1	1	1	1	1	1	1	1	1	5	5	5	5	5	1	1	5	5	1	1	1	2	3	2	2	1	1	1	1	1	3	4	4	4	4	4	4	4	4	4	4	4
128	2	12	1	0	2	2	5	1	1	1	1	1	1	1	1	1	4	4	4	5	3	1	1	2	1	1	1	1	1	1	1	1	1	1	1	1	1	1	4	4	4	4	4	4	4	4	4	4	4
129	2	12	1	1	2	3	1	1	1	1	1	1	1	1	1	1	5	5	5	5	5	1	1	1	1	1	1	1	3	3	1	1	1	1	1	1	1	1	4	4	4	4	4	4	4	4	4	4	4
130	1	13	1	0	2	2	5	1	1	1	1	1	1	1	1	1	5	5	5	5	5	1	1	2	5	2	1	1	1	1	2	1	2	2	1	1	1	1	3	3	2	2	3	3	3	3	2	3	3
131	2	12	1	0	3	2	4	3	3	3	3	3	2	3	3	3	2	2	2	4	4	2	3	3	4	3	1	2	1	1	1	2	1	1	1	2	1	4	4	2	1	1	1	1	1	2	2	1	4
132	2	12	1	0	2	2	2	1	1	1	1	1	1	1	1	1	5	5	5	5	5	1	1	5	5	1	1	1	1	1	1	1	1	1	1	1	1	1	3	3	3	3	3	3	3	3	3	3	2
133	2	13	1	0	1	1	4	1	1	1	1	1	1	1	1	1	5	5	5	5	5	2	1	1	3	1	4	4	4	4	4	4	1	1	4	4	4	4	2	2	1	1	1	1	1	1	1	1	1
134	2	13	1	0	3	3	5	1	1	1	1	1	1	1	1	1	1	5	5	5	5	1	1	5	5	1	1	1	2	2	1	1	1	1	1	1	1	1	4	4	4	4	4	4	4	4	4	4	4
135	2	13	1	0	2	2	3	1	1	1	1	1	1	1	1	1	5	5	5	5	5	3	1	3	3	3	1	1	1	1	1	1	1	1	2	2	1	1	4	4	3	3	3	3	3	3	4	4	4
136	2	12	1	0	3	3	4	1	1	1	1	1	1	1	1	1	5	5	5	4	4	1	3	3	3	1	2	2	2	2	1	2	1	1	1	1	1	1	4	4	2	3	2	3	3	4	2	4	2
137	2	12	1	0	3	2	1	5	1	1	3	1	1	1	1	1	4	1	4	5	5	1	1	1	3	1	1	1	2	2	2	2	2	2	1	3	1	1	4	3	4	3	4	3	4	3	4	4	4
138	2	12	1	0	2	2	4	1	1	1	3	1	1	1	3	1	5	5	5	5	5	1	1	3	1	1	1	1	1	1	1	1	1	1	1	1	1	1	4	4	4	4	3	3	3	3	2	2	4
139	2	12	1	0	2	1	1	1	1	1	1	1	1	1	1	1	4	4	4	5	4	1	1	5	4	3	2	2	2	2	1	1	2	1	2	1	1	1	1	1	1	2	2	2	1	2	1	3	1
140	2	14	1	1	2	1	3	1	1	1	1	1	1	1	1	1	4	1	4	4	4	1	1	4	4	1	1	2	1	2	1	2	1	1	1	2	1	1	1	1	2	2	2	2	2	2	1	2	1
141	1	12	1	0	4	3	4	1	1	1	1	1	1	1	1	1	1	1	1	3	3	3	5	5	5	5	1	1	2	2	1	1	2	2	1	1	1	1	3	3	1	2	1	3	2	4	2	3	1
142	2	12	1	0	2	2	4	1	1	1	1	1	1	1	1	1	4	4	4	4	4	3	3	4	3	3	2	2	1	1	3	3	2	2	2	2	2	2	1	1	1	1	1	2	2	2	1	2	1
143	2	12	1	0	2	2	4	1	1	1	1	1	1	1	1	3	4	4	4	5	2	1	1	4	3	2	2	1	1	2	1	2	1	1	1	2	1	1	2	2	1	1	1	1	1	1	1	2	1
144	1	12	1	0	2	3	3	1	1	1	1	1	1	1	1	1	5	3	4	5	3	3	1	5	5	3	1	1	1	1	2	1	1	1	1	1	1	1	4	4	2	2	4	4	4	4	4	4	3
145	1	12	1	1	3	2	4	1	1	1	1	1	1	1	1	1	1	1	4	5	3	3	3	5	5	4	1	1	1	1	1	1	1	1	1	1	1	1	4	4	4	4	2	2	4	4	3	3	3
146	1	12	1	0	3	2	5	1	1	1	1	1	1	1	1	1	5	5	5	5	1	1	1	5	5	1	1	1	2	2	2	2	1	1	1	1	1	1	4	4	4	4	4	4	4	4	4	4	4
147	1	13	1	0	2	2	3	1	1	1	1	1	1	1	1	1	1	1	1	1	1	1	3	3	3	3	1	1	1	1	1	1	1	1	1	1	1	1	1	1	1	1	1	1	1	1	1	1	1
148	1	13	1	0	1	4	1	1	1	1	1	1	1	1	1	1	1	5	5	5	5	5	5	5	5	5	1	1	1	1	1	1	1	1	1	1	1	1	4	4	4	4	4	4	4	4	4	4	4
149	1	12	1	0	2	2	2	1	1	1	1	1	1	1	1	1	5	4	5	4	1	1	3	5	5	5	1	1	1	1	1	1	1	1	1	1	1	1	1	1	1	1	1	1	1	1	1	1	1
150	1	13	1	0	3	3	2	4	1	2	2	1	1	1	1	1	1	1	1	4	4	3	2	3	3	3	1	1	1	1	2	3	1	1	2	2	2	2	2	2	2	2	2	2	2	2	2	2	2
151	1	13	1	0	2	3	5	1	1	1	1	1	1	1	1	3	4	1	3	5	5	5	5	5	5	1	1	1	1	1	1	1	1	1	1	1	1	1	4	4	4	4	3	3	3	3	3	3	3
152	2	13	1	0	3	3	4	1	1	1	1	1	1	1	3	3	4	3	3	4	1	1	3	4	4	3	1	1	1	1	1	1	1	1	1	1	1	1	3	3	3	3	3	3	4	4	3	3	3
153	1	13	1	0	1	2	4	5	3	3	3	5	3	4	3	3	4	4	4	5	5	3	4	4	4	3	2	1	1	1	1	1	1	1	1	1	1	1	1	1	1	1	3	3	3	3	2	4	2
154	1	13	1	0	2	2	2	1	1	1	1	1	1	1	1	1	1	4	3	5	3	3	3	3	3	3	1	1	1	1	1	1	1	1	1	1	1	1	3	3	3	3	3	3	3	3	2	2	2
155	1	13	1	0	3	3	4	1	1	1	1	1	1	1	1	1	4	4	4	4	4	1	1	4	4	2	2	2	1	1	4	2	2	1	4	1	3	1	2	4	1	2	1	2	2	3	2	3	2
156	1	13	1	1	2	2	4	1	1	1	1	1	1	1	1	1	4	3	4	5	4	3	3	3	3	2	1	1	1	3	1	4	1	2	1	2	1	4	1	2	1	3	1	3	1	2	1	2	1
157	2	12	1	0	2	4	3	1	1	1	1	1	1	1	1	1	5	5	5	5	5	1	1	2	5	1	4	1	4	1	4	1	4	1	2	1	2	1	1	4	1	3	2	4	4	4	2	3	1
158	2	12	1	0	1	3	4	1	1	1	1	1	1	1	1	1	5	5	5	5	5	1	1	1	1	1	1	1	1	1	1	1	1	1	2	1	1	1	3	4	2	4	2	3	4	4	1	4	1
159	2	12	1	0	2	2	3	1	1	2	1	1	1	2	1	1	3	1	5	5	5	4	3	5	5	1	3	2	1	2	1	2	1	1	1	2	1	1	4	4	4	3	2	4	2	3	1	1	3
160	2	12	1	0	3	3	4	1	1	1	1	1	1	1	1	1	5	5	5	5	5	3	1	3	4	1	1	2	1	1	1	1	1	1	1	1	1	1	4	4	4	4	4	4	4	4	3	3	3
161	2	12	1	0	2	2	3	1	1	1	1	1	1	1	4	3	5	5	5	5	2	2	1	2	1	3	2	2	1	3	1	4	1	2	1	2	1	2	3	3	2	2	2	2	2	2	1	1	2
162	2	12	1	0	2	3	4	1	1	1	1	1	1	1	1	1	5	5	5	5	5	2	5	5	4	1	2	2	2	2	2	1	1	1	2	2	2	1	2	4	2	3	2	4	2	4	2	4	2
163	1	12	1	0	4	4	5	1	1	1	1	1	1	1	1	1	5	5	5	5	5	3	1	4	3	1	1	1	2	2	1	1	1	1	1	1	1	1	4	4	4	4	4	4	4	4	4	4	4
164	2	12	1	0	3	3	1	1	1	1	1	1	1	1	1	1	1	1	1	1	1	1	1	1	1	1	1	1	1	1	1	1	1	1	1	1	1	1	1	1	1	1	1	1	1	1	4	4	4
165	2	12	1	0	2	2	5	1	1	1	1	1	1	1	1	2	3	3	3	3	3	1	3	4	3	3	1	1	1	1	2	2	1	1	1	1	1	1	3	3	2	2	3	3	3	3	2	2	2
166	1	13	1	0	2	2	3	1	1	1	1	1	1	1	1	1	4	4	4	4	4	1	2	4	4	2	4	1	2	1	4	1	2	1	4	1	3	1	2	4	1	2	1	2	1	3	1	3	2
167	2	13	1	0	2	2	1	1	1	1	1	1	1	1	1	1	4	5	5	5	5	1	1	1	1	5	1	1	1	1	1	1	1	1	1	1	1	1	1	1	2	4	1	1	4	4	3	3	2
168	2	13	1	0	2	3	4	1	1	1	1	1	1	1	1	1	4	5	4	5	5	5	3	3	3	1	2	1	2	1	3	1	3	1	3	1	3	1	2	4	2	4	2	3	2	4	1	3	1
169	1	12	1	0	3	4	4	1	1	1	1	1	1	1	1	1	5	4	4	5	4	1	1	2	1	1	1	1	1	1	1	1	1	1	1	1	1	1	2	2	4	4	2	2	3	3	2	2	4
170	2	12	1	0	2	2	3	1	1	1	1	1	1	1	1	1	5	5	5	5	5	1	1	3	5	1	2	2	1	2	1	2	1	2	1	1	1	1	4	4	3	3	3	3	3	3	3	3	4
171	2	12	1	0	3	2	5	1	1	1	1	1	1	1	1	1	5	5	5	5	5	2	1	4	3	3	1	1	1	1	1	1	1	1	2	1	1	1	3	3	2	4	3	4	4	4	4	4	3
172	2	13	1	0	2	2	4	1	1	1	1	1	1	1	1	1	5	5	5	5	5	3	3	5	3	1	1	1	1	1	1	1	1	1	1	1	1	1	4	4	4	4	4	4	4	4	4	4	4
173	2	12	1	0	4	4	5	1	1	1	1	1	1	1	1	1	5	5	5	5	5	1	1	1	1	1	1	1	1	1	1	1	1	1	1	1	1	1	3	4	3	4	4	4	3	4	3	4	3
174	2	13	1	0	2	1	3	1	1	1	1	1	1	1	1	1	4	4	3	1	3	1	1	1	1	1	2	1	2	2	1	1	1	1	1	1	1	1	2	2	2	2	1	1	3	3	2	2	3
175	1	13	1	0	4	2	5	1	1	1	1	1	1	1	1	1	5	5	5	5	5	1	1	5	5	1	1	1	1	1	1	1	2	2	1	1	1	1	4	4	4	4	4	4	4	4	2	2	4
176	2	13	1	0	3	2	2	1	1	1	1	1	1	1	3	3	3	3	3	5	3	3	3	5	5	3	1	2	1	1	2	1	1	1	1	1	1	1	1	1	2	3	2	4	4	4	2	3	2
177	2	13	1	0	3	3	2	1	1	1	1	1	1	1	1	1	5	4	5	4	2	1	1	5	4	1	2	2	2	2	2	2	2	2	2	2	2	2	2	2	1	1	2	2	2	1	2	1	2
178	2	12	1	0	5	5	5	1	1	1	1	1	1	1	1	4	4	4	4	5	4	1	4	2	2	1	1	1	1	1	1	1	1	1	1	1	1	1	4	4	4	4	4	4	4	4	3	3	3
179	2	12	1	0	4	2	5	1	1	1	1	1	1	1	1	1	4	4	1	5	1	1	1	1	1	1	1	1	1	1	1	1	1	4	1	2	1	1	4	2	4	2	2	1	4	2	2	1	3
180	1	14	1	0	2	2	2	1	1	1	1	1	1	1	1	1	5	5	5	5	3	3	3	4	4	3	1	1	1	1	1	1	1	1	1	1	1	1	1	1	1	1	1	1	1	1	1	1	1
181	2	13	1	0	1	1	4	1	1	1	1	1	1	1	1	1	5	5	5	5	1	1	1	1	1	1	1	1	1	2	1	1	1	1	1	1	1	1	4	4	4	4	2	2	4	4	4	4	4
182	1	13	1	0	3	2	5	1	1	1	1	1	1	1	1	1	5	5	5	5	5	1	1	4	4	3	1	1	2	1	2	1	1	1	1	1	1	1	4	4	4	4	4	4	4	4	4	4	4
183	1	13	1	0	5	3	4	1	1	3	3	1	1	1	4	1	3	2	4	4	3	2	4	3	3	2	2	2	2	2	1	2	2	2	2	2	1	1	2	2	2	2	2	2	2	2	2	2	3
184	1	12	1	0	2	2	3	2	2	3	2	1	1	2	2	1	4	4	4	3	3	2	4	3	4	4	2	2	1	2	3	2	2	2	1	1	1	1	1	1	2	2	3	3	1	1	1	2	1
185	1	13	1	0	3	3	4	1	1	1	1	1	1	1	1	5	5	5	5	5	5	1	1	5	5	1	1	1	1	1	1	1	1	2	1	1	1	1	4	4	4	4	4	4	4	4	4	4	4
186	2	13	1	0	2	2	2	1	1	1	1	1	1	1	2	2	5	4	4	4	4	1	3	3	3	1	1	1	1	1	1	1	1	1	1	1	1	1	2	2	3	3	2	2	3	3	3	3	3
187	1	13	1	0	5	5	1	1	1	1	1	1	1	1	1	1	1	1	1	1	1	1	1	1	1	1	1	1	1	1	1	1	1	1	1	1	1	1	1	1	1	1	1	1	1	1	4	4	4
188	1	12	1	0	3	4	4	1	1	1	1	1	1	1	1	1	4	1	3	4	1	1	1	4	1	4	2	2	2	2	2	2	2	2	1	1	2	2	2	2	2	2	2	2	1	1	2	2	2
189	1	13	1	1	3	3	4	1	1	1	1	1	1	1	1	1	1	1	1	1	1	1	1	1	2	1	1	1	1	1	1	1	1	1	1	1	1	1	1	1	1	1	1	1	1	1	3	3	3
190	1	13	1	1	5	5	2	1	2	2	3	2	2	2	2	2	2	2	2	2	2	2	2	2	2	2	1	1	1	1	1	1	1	1	1	1	1	1	1	1	1	1	1	1	1	1	4	4	4
191	2	13	1	0	5	5	3	1	1	1	1	1	1	1	1	1	4	4	4	4	4	2	1	3	2	2	1	1	1	1	1	1	1	1	1	1	1	1	3	3	3	3	2	2	4	4	3	3	3
192	2	13	1	0	3	2	4	1	1	1	1	1	1	1	1	1	5	5	5	5	5	2	1	4	1	1	1	2	1	2	1	2	1	1	1	1	1	1	4	4	4	4	4	4	4	4	4	4	4
193	2	12	1	0	1	3	1	1	1	1	1	1	1	1	1	1	5	5	5	5	5	3	3	1	5	3	1	1	1	1	1	1	1	1	1	1	1	1	3	4	3	3	2	3	2	3	2	3	1
194	1	13	1	0	4	4	3	1	1	1	1	1	1	1	1	1	4	4	4	4	3	2	5	3	3	3	1	1	1	1	2	2	1	1	1	1	1	1	4	4	3	4	3	3	3	3	2	2	4
195	1	12	1	0	3	3	5	1	1	1	1	1	1	1	1	1	5	1	1	5	5	1	1	1	1	1	1	1	1	1	1	1	1	1	1	1	1	1	4	4	4	4	4	4	4	4	4	4	3
196	2	12	1	0	1	5	3	1	1	1	1	1	1	1	1	1	4	4	4	5	5	1	1	3	3	1	2	4	4	2	4	1	4	2	1	1	1	1	1	4	1	4	1	4	1	4	1	4	1
197	2	13	1	0	2	3	3	1	1	1	1	1	1	1	1	1	4	4	4	4	4	1	1	4	4	4	1	1	1	1	1	1	1	1	1	1	1	1	3	3	3	3	3	3	3	3	3	3	3
198	1	12	1	0	3	2	2	1	1	2	1	1	1	1	1	1	5	5	5	5	3	3	3	2	3	3	2	3	1	2	1	2	1	1	1	2	1	1	4	2	2	2	3	2	2	2	3	2	3
199	2	13	1	0	3	2	3	1	1	1	1	1	1	1	1	1	4	4	4	4	4	2	2	3	4	2	2	2	1	1	2	3	2	2	2	2	2	2	2	4	1	1	1	1	1	2	2	1	1
200	2	12	1	0	2	2	4	4	2	1	1	1	1	1	1	1	4	4	4	3	4	3	5	4	3	3	2	1	1	1	1	2	1	1	1	1	1	1	3	3	2	4	3	2	2	3	2	2	2
201	2	14	1	0	3	3	3	2	2	2	2	2	2	2	2	2	2	2	2	2	2	2	2	2	2	2	2	2	4	2	3	3	2	2	2	2	2	2	2	2	2	2	2	2	2	2	2	2	3
202	2	13	1	0	2	2	3	1	1	1	1	1	1	1	1	3	5	5	5	5	3	1	1	3	3	3	2	2	2	4	2	2	1	2	1	3	1	2	2	2	2	2	2	2	2	2	2	2	2
203	1	12	1	0	3	3	5	1	1	1	1	1	1	1	1	1	5	5	5	5	3	1	3	3	3	1	1	1	1	1	1	1	1	1	1	1	1	1	4	4	4	4	3	3	3	3	3	3	4
204	1	13	1	0	5	5	2	1	1	5	1	1	1	1	1	1	5	5	5	5	5	1	1	5	5	5	1	1	1	1	2	2	1	1	2	3	2	1	4	4	4	4	4	4	4	4	4	4	4
205	1	13	1	0	2	2	5	1	1	1	1	1	1	1	1	1	5	3	5	5	2	2	3	5	5	1	1	1	1	1	2	1	1	1	2	1	2	2	4	4	4	4	4	4	4	4	4	4	4
206	2	12	1	0	2	1	4	1	1	1	1	1	1	1	1	1	5	1	1	5	5	1	1	1	5	1	1	2	1	1	1	2	1	1	1	1	1	1	3	3	2	2	2	2	4	4	3	3	3
207	2	12	1	0	4	4	4	1	1	1	1	1	1	1	1	1	5	5	5	5	5	1	2	2	2	2	2	2	1	1	2	2	1	1	1	1	1	1	4	4	3	4	3	3	4	4	3	4	3
208	2	12	1	1	3	4	4	5	1	1	1	5	5	1	5	1	5	1	5	5	5	1	1	1	5	1	1	1	1	1	1	1	1	1	2	1	1	1	4	4	3	3	2	2	3	3	4	4	4
209	2	13	1	0	2	2	4	1	1	1	1	1	1	1	1	3	5	5	5	5	3	1	1	3	3	1	1	1	1	1	2	2	1	1	1	2	1	1	3	3	3	3	3	2	2	2	3	2	3
210	1	12	1	0	2	3	5	1	1	1	1	1	1	1	1	1	4	3	4	5	1	1	1	5	5	3	1	1	1	1	1	1	1	1	1	1	1	1	4	4	4	4	3	4	4	4	4	4	4
211	1	12	1	0	2	3	4	1	1	1	1	1	1	1	1	1	5	4	4	4	3	2	3	4	3	3	1	1	1	1	2	2	1	1	1	1	1	1	3	3	3	3	3	3	2	2	2	2	2
212	1	12	1	0	3	3	2	5	5	5	5	5	5	5	5	1	1	1	1	1	5	5	5	1	1	5	1	1	1	1	1	1	1	1	1	1	1	1	4	4	4	4	4	4	4	4	4	4	4
213	2	13	1	0	2	2	5	1	1	1	1	1	1	1	1	1	5	5	5	5	3	2	2	2	2	3	2	2	2	2	2	2	1	1	1	1	1	1	3	3	3	3	3	3	4	4	3	3	3
214	1	13	1	0	2	2	1	1	1	1	1	1	1	1	1	1	5	5	5	5	5	1	1	1	5	1	1	1	1	1	1	1	1	1	1	1	1	1	4	3	4	4	4	4	4	4	4	4	4
215	1	12	1	1	2	3	3	1	1	2	1	1	1	1	1	1	4	4	3	2	4	2	2	4	3	2	2	2	2	2	2	2	2	2	3	3	2	2	2	2	2	2	2	2	2	2	2	2	2
216	1	12	1	1	3	3	4	1	1	1	1	1	1	1	1	1	4	4	4	4	4	1	1	1	1	4	1	1	1	1	1	1	1	1	1	1	1	1	2	2	2	2	2	2	2	2	2	2	2
217	2	13	1	0	3	2	5	1	1	1	1	1	1	1	1	1	1	1	1	5	5	1	1	1	5	1	2	2	2	2	2	2	2	2	2	2	1	1	2	2	2	2	4	4	2	2	2	2	1
218	1	13	1	0	2	3	4	1	1	1	1	1	1	1	1	1	1	4	1	5	1	1	1	1	2	1	1	1	1	1	1	1	1	1	2	1	1	1	1	1	2	3	2	3	2	3	2	3	2
219	1	12	1	1	2	2	4	1	1	1	1	1	1	1	1	1	5	5	1	4	4	1	1	4	4	1	1	2	2	1	2	3	3	4	3	2	1	1	3	3	4	4	4	4	4	4	4	4	4
220	2	12	1	0	4	4	1	1	1	1	1	1	1	1	1	1	5	5	5	5	5	1	1	5	5	1	1	1	1	1	1	1	1	1	1	1	1	1	4	4	4	4	3	3	3	3	4	4	4
221	1	12	1	0	3	2	3	1	1	1	1	1	1	1	1	1	5	5	5	5	5	1	3	5	3	5	1	1	3	3	2	2	3	3	3	3	1	1	2	2	2	2	2	2	2	2	2	2	2
222	2	12	1	0	3	3	3	1	1	1	1	1	1	1	1	1	5	5	5	5	5	2	1	3	4	3	1	1	1	1	2	3	1	1	2	2	1	1	3	3	3	3	2	3	3	3	2	2	3
223	1	13	1	1	4	4	4	2	1	1	1	1	1	1	2	1	3	3	4	4	2	1	3	3	1	3	2	2	3	2	1	1	1	1	2	2	1	1	3	3	3	3	2	2	3	3	2	2	3
224	1	13	1	1	3	3	5	1	1	1	1	1	1	1	1	3	5	5	5	5	5	1	1	1	1	1	1	1	1	1	1	1	1	1	1	1	1	1	4	4	4	4	4	4	4	4	4	4	4
225	2	12	1	0	2	2	3	1	1	1	1	1	1	1	1	1	5	5	5	5	4	1	1	5	5	1	1	1	1	1	1	2	1	1	1	2	2	3	2	2	2	2	2	2	3	3	1	2	2
226	1	13	1	0	2	2	3	1	1	1	1	1	1	1	1	1	4	1	4	3	1	3	3	3	2	3	2	2	2	1	3	3	2	1	1	1	1	1	1	2	1	1	1	1	1	1	1	2	1
227	2	13	1	0	3	2	4	1	1	1	1	1	1	1	1	1	5	5	5	5	5	1	1	1	5	1	2	2	1	2	1	3	1	1	1	1	1	2	4	2	1	2	4	4	3	3	4	4	3
228	1	13	1	1	2	2	4	1	1	1	1	1	1	1	1	4	4	4	4	4	4	2	4	4	4	2	2	2	2	2	2	2	2	2	2	2	2	2	2	2	2	2	2	2	2	2	2	2	2
229	1	13	1	0	4	1	5	1	1	1	1	1	1	1	1	1	1	1	1	5	4	1	1	5	5	1	1	1	1	1	1	1	1	1	1	1	1	1	4	4	4	4	4	4	4	4	4	4	4
230	2	12	1	0	2	2	4	1	1	1	1	1	1	1	1	1	4	4	5	5	4	3	3	3	2	1	1	1	1	1	1	1	1	1	1	1	1	1	2	2	3	4	4	4	4	4	3	3	4
231	1	12	1	1	5	5	3	1	1	1	3	1	1	1	1	3	5	1	3	5	3	3	3	3	3	3	2	2	1	1	2	2	4	4	1	1	1	1	4	4	2	3	4	4	4	4	4	4	4
232	2	12	1	0	3	2	5	1	1	1	1	1	1	1	1	1	5	5	5	5	5	1	1	2	2	1	1	1	1	1	1	1	1	1	1	1	1	1	4	4	4	4	4	4	4	4	3	3	3
233	2	12	1	0	5	4	3	1	1	1	1	1	1	1	1	1	4	4	4	4	4	2	2	3	3	3	1	1	1	2	1	2	1	1	1	2	1	1	4	3	3	3	4	3	4	4	3	3	3
234	1	12	1	0	5	3	4	1	1	1	1	1	1	1	1	1	5	5	5	5	5	1	5	3	1	1	1	1	3	2	2	2	2	1	1	1	1	1	4	4	4	4	4	4	4	4	4	4	4
235	1	12	1	0	2	2	4	1	1	1	1	1	1	1	1	3	4	4	4	4	4	4	4	4	4	4	3	3	3	3	3	3	3	3	3	3	3	3	3	3	3	3	3	3	3	3	3	3	3
236	2	12	1	0	2	2	4	1	1	1	1	1	1	1	1	1	1	1	1	5	5	1	1	2	1	1	2	2	1	1	2	2	1	1	1	1	1	1	2	2	2	1	1	1	2	3	2	2	3
237	2	13	1	1	2	1	4	1	1	1	1	1	1	1	1	1	5	5	5	5	5	1	1	1	1	1	1	1	1	1	1	1	1	1	1	1	1	1	4	4	4	4	4	4	4	4	4	4	4
238	2	13	1	0	2	2	5	1	1	1	1	1	5	1	1	1	5	3	5	5	5	1	1	4	4	1	1	1	1	1	1	2	1	1	1	1	1	1	1	1	1	1	1	1	1	1	1	1	1
239	2	12	1	0	1	2	4	1	1	1	1	1	1	1	1	1	4	4	4	4	4	1	1	1	1	1	1	1	1	1	1	1	1	1	1	1	1	1	1	1	2	2	2	2	2	2	2	2	2
240	1	13	1	0	2	3	2	1	1	1	1	1	1	1	1	1	1	3	3	5	3	4	3	4	3	3	1	1	1	1	1	1	1	1	1	1	1	1	3	3	3	3	3	3	3	3	3	3	3
241	1	13	1	0	2	3	3	1	1	1	1	1	1	1	1	1	4	4	3	5	3	3	3	3	3	4	4	2	4	2	4	2	4	2	4	1	3	1	2	4	1	3	1	3	1	3	1	2	1
242	1	12	1	0	3	1	1	5	1	1	1	1	1	1	1	1	5	5	5	5	5	1	1	1	1	1	1	1	1	1	1	1	1	1	1	1	1	1	4	4	4	4	4	4	4	4	4	4	4
243	2	13	1	0	2	4	4	1	1	3	1	1	1	1	1	1	3	3	3	3	3	3	3	3	3	3	1	1	1	1	1	1	1	1	1	1	1	1	1	1	1	1	2	2	2	2	2	2	2
244	2	12	1	0	3	3	3	1	1	1	1	1	1	1	1	1	5	5	5	5	5	3	1	4	3	3	1	1	1	1	1	1	1	1	1	1	1	1	2	3	2	3	3	2	2	3	2	2	2
245	2	12	1	0	2	2	4	1	1	1	1	1	1	1	1	1	4	4	5	5	5	1	1	3	3	1	1	1	1	1	1	1	1	1	1	1	1	1	2	2	2	2	2	2	2	2	2	2	3
246	2	12	1	0	3	3	4	1	1	1	1	1	1	1	1	1	5	5	5	5	4	3	3	3	3	2	1	2	1	1	1	2	1	1	1	2	1	1	2	2	2	2	2	2	2	2	2	2	2
247	1	12	1	1	3	3	5	1	1	1	1	1	1	1	1	1	4	4	4	4	4	1	3	3	3	3	1	1	1	1	1	1	1	1	1	1	1	1	4	4	4	4	4	4	4	4	4	4	4
248	2	12	1	0	3	4	3	1	1	1	1	1	1	1	1	1	5	4	5	5	5	1	2	4	4	3	2	2	2	2	1	2	1	1	2	2	1	1	2	2	3	3	2	2	2	2	2	2	2
249	2	12	1	0	2	2	3	1	1	2	1	3	1	2	2	3	5	4	3	5	5	1	2	5	4	3	3	3	4	4	2	2	4	3	4	4	3	2	1	1	2	2	2	2	1	1	1	1	1
250	1	13	2	0	2	3	4	1	1	1	1	1	1	1	1	1	3	3	3	4	4	4	4	4	4	4	1	1	1	1	1	1	1	1	1	1	1	1	1	1	1	1	1	1	1	1	1	1	1
251	1	13	2	1	2	2	3	1	1	1	1	1	1	1	1	1	5	5	5	5	5	1	1	1	1	5	1	1	1	1	1	1	1	1	1	1	1	1	1	1	1	1	1	1	1	1	1	1	1
252	1	13	2	1	2	1	4	1	1	1	1	1	1	1	1	1	1	1	1	1	1	1	1	1	1	1	1	1	1	1	1	1	1	1	1	1	1	1	1	1	1	1	1	1	1	1	1	1	1
253	1	13	2	0	3	3	1	1	1	1	1	1	1	1	1	1	1	1	1	1	1	1	1	3	3	3	2	2	1	1	2	2	1	2	1	1	1	1	2	2	2	2	1	1	2	2	1	1	1
254	2	13	2	1	2	2	4	1	1	1	1	1	1	1	1	3	3	3	3	4	4	4	1	1	1	3	1	1	1	1	1	1	1	1	1	1	1	1	1	1	1	1	1	1	1	1	1	1	1
255	2	14	2	0	2	1	5	1	1	1	1	1	1	1	1	1	5	5	5	5	5	1	1	3	1	1	1	1	1	1	1	1	1	1	1	1	1	1	4	4	4	4	4	4	4	4	4	4	4
256	2	13	2	0	2	2	3	1	1	1	1	1	1	1	1	1	1	1	1	5	3	3	3	4	3	3	1	1	1	1	1	1	1	1	1	1	1	1	4	3	4	4	3	3	4	3	3	3	3
257	2	13	2	0	2	2	4	1	1	1	1	1	1	1	1	1	4	1	4	4	3	2	3	3	3	3	1	1	1	1	2	2	1	1	2	2	1	1	2	2	1	1	2	2	2	2	2	3	2
258	1	13	2	1	5	5	5	1	1	1	1	1	1	1	1	1	5	5	5	5	5	1	1	1	5	1	1	1	1	1	1	1	1	1	1	1	1	1	1	1	4	4	4	4	4	4	4	4	4
259	1	13	2	0	1	3	2	1	1	1	1	1	1	1	1	1	4	4	4	3	3	1	3	3	3	3	4	3	2	2	1	4	4	4	4	4	1	1	1	1	1	1	1	1	1	1	1	1	1
260	2	13	2	0	1	1	5	1	1	1	1	1	1	1	1	1	4	4	4	4	4	3	4	2	3	2	2	2	2	1	3	3	3	1	3	1	2	2	1	1	1	1	1	2	1	2	1	1	1
261	2	14	2	0	1	2	3	1	1	1	1	1	1	1	1	1	1	4	1	4	1	1	4	5	3	3	1	1	1	1	1	1	1	1	1	1	1	1	3	3	3	3	3	4	4	4	3	3	3
262	2	14	2	0	2	2	5	1	1	1	1	1	1	1	1	1	5	5	5	5	5	3	4	3	3	2	2	2	2	1	2	2	2	2	3	2	1	1	2	2	1	2	2	2	2	2	2	2	1
263	2	13	2	0	3	3	3	1	1	1	1	1	1	1	1	1	3	3	3	3	3	3	3	3	3	3	2	2	1	1	1	1	1	1	1	1	1	1	3	3	2	2	2	3	2	3	3	3	3
264	2	14	2	0	3	3	5	1	1	1	1	1	1	1	1	1	5	5	5	5	5	1	1	4	4	5	2	2	1	1	1	1	1	1	1	1	1	1	1	4	1	4	2	4	4	4	4	4	2
265	1	13	2	0	4	3	5	1	1	1	1	1	1	1	1	1	3	4	3	5	1	1	1	3	1	5	1	1	1	1	1	1	1	1	1	1	1	1	3	3	3	3	3	3	3	3	4	4	4
266	1	13	2	0	2	1	4	1	1	1	1	1	1	1	1	1	4	5	4	4	2	2	1	1	2	1	2	2	3	3	1	1	2	2	3	1	1	2	3	3	4	4	3	2	3	4	3	3	3
267	1	13	2	0	2	2	3	1	1	1	1	1	1	1	1	1	5	5	1	5	5	2	3	1	4	1	2	2	2	3	2	2	2	2	1	1	2	3	3	3	2	2	3	3	3	3	3	3	3
268	1	13	2	0	3	3	4	1	1	1	1	1	1	1	1	1	4	4	4	4	4	3	3	3	3	3	1	1	1	1	1	1	1	1	1	1	1	1	3	3	3	3	3	3	3	3	2	2	3
269	1	14	2	0	2	3	4	1	1	1	1	1	1	1	1	1	4	4	4	4	4	1	1	2	1	1	1	1	1	1	1	1	1	1	1	1	1	1	3	3	3	3	3	3	3	3	3	4	3
270	1	14	2	0	3	3	5	1	1	2	1	1	1	1	1	1	5	5	5	5	3	2	1	5	4	4	2	2	1	2	1	1	1	2	1	2	1	1	1	1	1	1	1	1	1	1	1	1	1
271	2	13	2	0	2	2	4	1	1	1	1	1	1	1	1	1	5	4	4	5	4	2	1	2	2	1	1	1	1	1	1	1	1	1	1	1	1	1	1	1	1	1	3	1	3	3	3	3	2
272	1	13	2	0	2	2	3	1	1	1	1	1	1	1	1	1	5	1	5	5	5	1	1	5	5	1	1	1	1	1	1	1	1	1	1	1	1	1	3	3	2	2	3	3	3	3	3	3	3
273	1	13	2	0	3	2	2	1	1	1	1	1	1	1	1	1	4	1	4	4	4	2	4	4	4	3	2	2	2	2	2	1	1	1	1	1	1	1	3	3	3	4	4	3	3	3	3	3	3
274	1	13	2	0	2	2	3	1	1	5	1	1	1	1	3	1	4	4	3	4	4	3	3	3	3	2	2	2	2	2	2	2	2	2	2	2	2	2	2	2	2	2	2	2	2	2	2	3	2
275	1	14	2	0	2	2	4	2	1	1	1	1	2	1	1	2	4	4	3	3	3	3	3	3	3	3	1	1	2	1	1	1	2	1	1	1	1	1	2	2	3	3	2	3	3	3	2	2	3
276	2	13	2	0	3	4	4	1	1	4	4	1	1	1	2	1	4	4	4	4	3	1	3	5	1	4	4	2	2	2	4	2	4	2	4	2	1	1	1	2	1	1	1	1	1	2	1	1	2
277	1	13	2	0	4	4	4	1	1	1	1	1	1	1	1	1	1	1	1	1	1	1	1	1	1	1	1	1	1	1	1	1	1	1	1	1	1	1	1	1	1	1	3	2	2	2	3	2	3
278	2	13	2	0	4	3	4	1	1	1	1	1	1	1	1	1	5	5	5	5	4	1	1	4	4	1	1	2	1	2	1	1	1	1	1	1	1	1	4	4	4	4	4	4	4	4	4	4	4
279	2	13	2	0	2	2	2	2	2	4	3	1	1	1	1	1	4	3	4	4	4	3	3	3	3	2	2	1	1	1	1	1	1	1	2	1	1	1	2	2	2	2	2	2	3	3	2	2	2
280	1	13	2	1	2	2	2	1	1	1	1	1	1	1	1	1	5	5	5	5	5	2	1	3	3	3	2	1	1	1	1	1	1	1	2	1	1	1	2	2	2	3	3	3	3	4	2	3	3
281	2	13	2	0	5	5	5	1	3	2	5	3	2	2	4	3	3	3	1	3	2	5	2	1	5	2	3	2	2	4	1	1	1	1	1	1	2	1	1	1	1	1	1	1	1	1	1	1	1
282	1	14	2	0	3	3	3	1	1	1	1	1	1	1	1	1	1	3	3	5	4	1	1	1	1	1	2	2	2	2	2	2	2	2	2	2	1	1	2	2	2	2	2	2	2	2	2	2	2
283	1	14	2	1	2	4	5	1	1	1	1	1	1	1	1	1	1	1	1	1	1	1	1	1	1	1	1	1	1	1	1	1	1	1	1	1	1	1	1	1	1	1	1	1	1	1	1	1	1
284	1	14	2	0	3	3	4	1	1	1	1	1	1	1	1	1	5	5	5	5	5	2	2	2	3	3	2	2	1	1	2	3	1	1	2	2	2	2	2	2	2	2	2	2	2	2	2	2	2
285	2	14	2	1	3	3	4	1	1	1	1	1	1	1	1	1	1	1	3	4	3	2	1	4	2	3	3	3	2	2	3	3	3	3	3	2	4	4	1	1	1	1	1	1	2	2	2	2	2
286	2	13	2	0	5	4	4	1	1	1	1	1	1	1	1	1	1	1	1	5	3	1	1	1	1	1	1	1	1	1	2	2	1	1	1	1	1	1	4	4	2	2	3	3	2	2	2	2	3
287	1	14	2	0	2	2	5	3	3	3	3	3	3	3	3	1	4	4	3	3	3	2	3	3	3	3	1	1	1	1	2	2	1	1	1	1	1	1	3	3	3	3	4	4	4	4	3	3	3
288	1	13	2	1	3	2	5	1	1	1	1	1	1	1	1	5	5	5	5	5	5	5	5	5	5	5	2	1	1	1	1	1	1	1	1	1	1	1	3	3	3	3	3	3	3	3	3	3	3
289	2	15	1	0	4	3	3	3	3	3	3	3	3	3	3	3	3	3	3	3	3	3	3	3	3	3	2	2	2	2	2	2	2	2	2	2	2	2	2	2	2	2	2	2	2	2	2	2	2
290	1	13	2	0	2	2	4	1	1	1	1	1	1	1	1	1	4	4	4	4	3	1	1	2	1	1	1	1	1	1	1	1	1	1	1	1	1	1	3	3	3	3	3	3	3	3	3	3	3
291	2	14	2	0	3	2	5	1	1	1	1	1	1	1	1	1	4	4	4	4	4	1	1	1	4	1	1	1	1	1	1	1	1	1	1	1	1	1	3	3	3	3	2	3	2	3	1	3	1
292	1	13	2	0	3	3	4	1	1	1	1	1	1	1	1	1	1	1	1	4	4	1	3	2	2	2	1	1	1	1	1	1	1	1	1	1	1	1	2	2	2	2	3	3	2	2	2	3	2
293	2	14	2	0	5	5	3	1	1	1	1	1	1	1	1	1	1	3	3	3	3	2	2	3	3	3	1	1	1	1	1	1	1	1	2	1	2	1	4	4	3	3	2	2	3	3	3	3	3
294	1	13	2	0	2	3	5	1	1	1	1	1	1	1	1	1	1	1	1	1	1	1	1	1	2	1	1	1	1	1	1	1	1	1	1	1	1	1	1	1	1	1	1	1	1	1	3	3	3
295	1	14	2	0	1	1	4	1	1	1	1	1	1	3	1	1	4	4	4	4	4	2	3	1	1	1	1	1	1	1	1	1	1	1	1	1	1	1	3	2	3	2	2	3	3	3	2	3	3
296	1	14	2	0	3	3	4	1	1	1	1	1	1	1	1	1	1	1	1	5	3	3	4	5	3	2	1	1	2	2	1	1	2	2	2	2	1	1	3	3	4	4	3	3	4	4	2	3	2
297	2	13	2	1	3	2	5	1	1	1	1	1	1	1	1	1	5	5	5	5	5	2	2	2	1	1	1	1	1	1	1	1	1	1	1	1	1	1	4	4	4	4	4	4	4	4	4	4	4
298	1	13	2	0	2	2	5	1	1	1	1	1	1	1	1	1	5	3	4	5	5	1	1	1	1	1	1	1	1	1	1	1	1	1	1	1	1	1	4	4	4	4	3	3	4	4	3	3	4
299	2	13	2	1	2	2	4	1	1	1	1	1	1	1	1	1	4	4	3	5	3	1	2	4	3	4	2	2	1	2	2	3	1	2	1	1	1	1	1	1	1	1	1	1	2	3	2	2	1
300	1	14	2	0	2	2	4	1	1	1	1	1	1	1	1	1	4	4	4	5	4	1	2	3	3	3	1	2	2	2	1	1	1	1	1	1	1	1	2	2	3	3	3	3	2	2	2	2	3
301	1	13	2	1	2	4	4	1	1	1	1	1	1	1	1	1	4	4	4	5	5	1	2	5	5	3	1	2	1	2	1	1	1	2	1	2	1	1	3	4	3	3	3	3	3	3	3	3	3
302	2	14	2	0	3	2	4	1	1	1	1	1	1	1	1	1	1	1	1	4	3	2	3	4	2	4	2	2	2	2	1	1	1	1	1	1	1	1	3	3	3	3	3	3	3	3	3	3	3
303	1	14	2	1	3	2	2	1	1	1	1	1	1	1	1	1	1	2	3	3	4	4	1	1	1	1	1	1	1	1	1	1	1	1	1	1	1	1	1	1	2	3	3	3	3	3	2	3	3
304	1	14	2	1	3	2	5	1	1	1	1	1	1	1	1	1	4	5	5	5	5	5	5	1	5	1	1	1	1	1	1	1	1	1	1	1	1	1	1	1	3	3	2	3	2	2	3	3	3
305	2	13	2	0	2	2	4	1	1	1	1	1	1	1	5	5	5	5	5	5	5	2	1	5	5	5	2	2	2	2	3	3	2	2	2	2	2	2	1	1	1	1	1	1	1	1	1	1	1
306	2	14	2	0	2	2	4	1	1	1	1	1	1	1	1	1	1	1	1	1	1	1	1	5	5	5	2	2	1	1	2	1	1	2	2	2	2	2	3	3	3	3	3	3	3	3	3	3	3
307	1	14	2	0	2	3	4	1	1	1	1	1	1	1	1	1	1	1	1	4	4	1	1	3	1	1	2	2	2	3	1	1	1	1	1	2	1	1	2	1	2	2	2	1	2	2	2	2	1
308	2	13	2	0	2	5	5	1	1	1	1	1	1	1	1	4	4	4	4	4	4	1	1	1	4	2	1	1	1	1	1	1	1	1	1	1	1	1	3	3	3	3	2	2	3	3	2	2	3
309	2	14	2	0	4	4	4	3	3	3	3	3	3	3	3	3	3	3	3	3	3	3	3	3	3	3	1	1	4	4	4	4	4	4	3	3	3	3	2	2	1	2	1	1	1	1	2	2	2
310	1	14	2	0	3	3	4	1	1	2	1	1	1	1	1	1	1	3	3	3	3	3	3	3	3	3	1	1	1	1	1	2	1	1	1	1	1	2	3	2	2	2	2	2	2	2	2	2	2
311	2	13	2	0	3	2	5	1	1	1	1	1	1	1	1	1	1	1	1	5	1	1	1	4	5	1	1	1	1	1	1	1	1	1	1	1	1	1	4	4	4	4	4	4	4	4	1	1	4
312	1	13	2	1	2	1	4	1	1	1	1	1	1	1	1	1	1	1	1	4	4	1	1	3	3	3	1	1	2	2	2	2	1	1	1	1	1	1	2	2	3	3	2	2	4	4	2	2	2
313	2	13	2	0	5	5	4	1	1	1	1	1	1	1	1	5	5	5	5	5	5	1	1	1	1	1	1	1	1	1	1	1	1	1	1	1	1	1	4	4	4	4	3	3	4	4	2	2	3
314	2	13	2	0	5	4	3	1	1	1	1	1	1	1	1	1	4	1	5	5	3	1	1	5	5	4	1	1	1	1	1	1	1	1	1	1	1	1	3	3	4	4	1	1	3	3	3	3	3
315	1	14	2	0	3	2	3	3	3	3	3	3	3	3	3	3	3	3	3	3	3	3	3	3	3	3	2	2	2	2	2	2	2	2	2	2	1	1	3	3	3	3	2	2	3	3	2	2	3
316	2	14	2	0	4	3	4	1	1	1	1	1	1	1	1	1	3	3	3	5	5	2	2	2	1	1	2	2	1	1	2	2	1	1	2	2	2	2	2	2	2	2	2	2	2	3	2	3	2
317	1	13	2	0	2	2	2	1	1	1	1	1	1	1	1	1	4	1	4	4	3	1	1	1	3	3	2	2	1	1	2	2	1	1	1	1	1	1	3	3	2	2	3	3	3	3	3	3	3
318	2	13	2	0	2	2	4	1	1	2	1	1	1	1	1	3	3	4	4	4	4	3	3	3	4	3	2	1	2	1	2	2	1	1	1	1	1	1	1	3	1	4	1	3	2	4	1	2	1
319	2	13	2	0	3	3	4	1	1	1	1	1	1	1	1	2	5	5	5	5	5	2	2	2	3	1	1	1	1	1	1	1	1	1	1	1	1	1	3	3	3	3	3	3	3	3	3	3	3
320	1	14	2	1	3	3	5	1	1	1	1	1	1	1	1	1	4	3	3	4	4	2	2	2	2	1	1	1	1	1	1	1	1	1	1	1	1	1	2	2	2	2	2	2	2	2	2	2	2
321	1	13	2	1	5	4	4	1	1	1	1	1	1	1	1	1	1	1	1	1	1	1	1	1	1	1	1	1	1	1	1	1	1	2	1	3	1	1	1	1	1	1	1	1	1	1	3	1	3
322	2	13	2	0	3	3	4	1	1	1	1	1	1	1	1	1	5	4	4	5	4	1	2	5	4	1	2	1	1	1	2	2	1	1	1	1	1	1	3	3	4	4	3	3	3	3	2	3	4
323	1	14	2	0	2	2	4	1	1	1	1	1	1	1	1	1	3	4	4	4	4	4	1	2	1	1	1	1	2	2	4	4	1	1	4	4	2	2	1	2	2	2	2	2	1	1	2	2	2
324	1	14	2	0	2	1	3	1	1	1	1	1	1	1	1	1	1	1	1	1	1	1	1	5	5	5	1	1	1	1	1	1	1	1	1	1	1	1	1	1	1	1	1	1	1	1	2	2	3
325	2	14	2	0	3	2	4	1	1	3	1	1	1	1	1	1	4	1	4	4	3	2	2	3	3	2	2	2	1	1	3	3	1	1	2	1	3	2	3	3	2	2	3	3	2	2	2	2	2
326	2	13	2	0	2	2	4	1	1	1	1	1	1	1	1	1	1	1	1	3	1	1	1	4	4	3	1	1	2	2	2	2	1	1	2	1	1	1	2	2	2	2	2	2	3	3	2	2	2
327	1	14	2	0	2	2	1	1	1	1	1	1	1	1	1	1	5	5	5	5	1	1	1	5	4	2	1	1	1	1	1	1	1	1	1	1	1	1	3	3	3	3	1	1	3	3	2	2	3
328	1	13	2	0	2	5	4	1	1	1	1	1	1	1	1	5	5	5	5	5	5	1	1	5	5	1	1	1	1	1	1	1	1	1	1	1	1	1	4	4	4	4	4	4	4	4	4	4	4
329	1	13	2	0	2	3	4	1	1	1	1	1	1	1	1	1	1	1	1	1	1	3	3	5	5	5	1	1	1	1	1	1	1	1	1	1	1	1	4	4	4	4	4	4	4	4	3	3	3
330	2	13	2	0	2	4	4	1	1	1	1	1	1	1	1	1	4	3	4	5	1	1	1	1	2	1	1	1	1	1	1	1	1	1	1	2	1	1	3	3	3	2	3	3	4	4	2	2	4
331	2	13	2	0	2	3	3	1	1	1	1	1	1	1	1	4	4	4	5	5	4	2	2	3	3	3	2	2	1	2	1	2	1	1	2	1	1	1	1	2	2	2	2	2	2	2	2	2	1
332	2	14	2	1	4	4	4	1	1	1	1	1	1	1	1	1	5	5	5	5	5	1	1	1	1	2	1	1	1	1	1	1	1	1	1	1	1	1	4	4	4	4	3	3	4	4	4	4	4
333	1	14	2	0	3	3	5	1	1	1	1	1	1	1	1	1	1	5	5	5	5	5	5	5	5	5	3	1	2	2	2	2	3	3	2	3	1	1	1	1	1	1	1	1	1	1	1	1	1
334	2	14	2	0	3	3	4	1	1	1	1	1	1	1	1	1	5	1	5	5	5	1	1	1	1	1	2	2	1	1	1	1	1	1	1	1	1	1	3	2	2	2	1	1	1	1	2	2	2
335	1	13	2	0	3	3	1	1	1	1	1	1	1	1	1	1	1	1	1	1	1	1	1	1	1	1	1	1	1	1	1	1	1	1	1	1	1	1	1	1	1	1	1	1	1	1	1	1	1
336	2	14	2	1	4	4	4	1	1	1	1	1	1	1	1	1	4	4	4	4	4	5	1	4	3	5	2	2	1	1	1	2	1	1	1	2	1	2	3	3	1	1	2	4	3	2	2	2	3
337	2	13	2	0	1	3	3	1	1	1	1	1	1	1	1	1	4	4	4	4	3	3	3	3	3	3	1	1	1	1	1	1	1	1	1	1	2	2	2	2	2	2	2	2	2	2	2	2	2
338	2	14	2	0	2	2	4	1	1	1	1	1	1	1	1	1	1	1	1	4	3	1	1	1	3	1	1	1	1	1	2	1	1	1	2	1	1	1	1	1	1	1	2	2	1	1	2	3	3
339	2	13	2	0	5	5	5	1	1	1	1	1	1	1	1	1	1	1	1	5	5	1	1	5	5	1	1	1	1	1	1	1	1	1	1	1	1	1	4	4	4	4	4	4	4	4	4	4	4
340	2	13	2	0	2	2	5	1	1	1	1	1	1	1	1	1	3	3	3	3	3	3	3	3	3	3	1	1	1	1	1	1	1	1	1	1	1	1	2	2	2	2	2	2	2	2	2	2	2
341	1	14	2	0	2	2	5	1	1	1	1	1	1	1	1	5	5	5	5	5	3	1	3	3	3	3	4	4	4	4	4	4	4	4	1	1	1	1	4	4	4	4	4	4	4	4	4	4	4
342	1	13	2	0	4	3	3	1	1	1	1	1	1	1	1	1	4	4	4	3	2	2	3	3	2	4	2	2	2	1	3	2	2	1	2	1	1	1	3	3	2	3	3	3	4	3	3	3	2
343	2	13	2	0	3	3	4	1	1	1	1	1	1	1	1	1	5	5	5	5	5	1	1	1	1	1	3	3	3	2	2	2	3	3	2	2	1	1	2	2	2	2	3	3	2	3	2	3	2
344	2	13	2	0	5	4	4	1	1	1	1	1	1	1	1	1	4	4	3	5	3	1	2	3	3	3	1	1	1	1	1	1	1	1	1	1	2	2	3	3	3	3	2	2	3	3	2	2	3
345	2	13	2	0	3	2	3	1	1	1	1	1	1	1	1	1	4	4	4	4	4	2	1	3	3	3	1	1	1	1	2	2	1	1	1	1	1	1	1	3	1	2	2	2	1	1	2	2	1
346	2	13	2	0	2	1	3	1	1	1	1	1	1	1	1	1	3	3	3	3	3	3	3	3	3	4	1	1	1	1	1	1	1	1	1	2	1	1	1	2	2	2	2	2	2	2	2	2	1
347	2	14	2	1	3	2	3	1	1	1	1	1	1	1	1	1	4	3	3	4	3	3	2	3	3	3	1	1	1	1	1	1	1	1	1	1	1	1	3	3	3	3	1	1	2	2	1	1	3
348	2	14	2	0	2	2	3	1	1	1	1	1	1	1	1	1	4	3	3	4	3	2	1	3	3	2	3	3	3	3	3	3	3	3	3	3	3	3	2	4	2	4	2	4	2	4	2	3	3
349	2	13	2	0	3	3	4	1	1	1	1	1	1	1	1	1	4	4	4	4	4	1	1	3	3	1	1	1	2	2	2	2	2	2	2	2	2	2	2	2	2	2	2	2	2	2	2	2	2
350	2	14	2	0	2	3	5	1	1	1	1	1	1	1	1	1	4	4	4	4	1	1	1	1	1	2	1	1	2	2	1	1	1	1	1	1	1	1	3	3	4	4	4	4	4	4	4	3	4
351	2	13	2	0	3	2	2	1	1	1	1	1	1	1	1	1	4	4	3	5	3	1	1	3	3	1	2	2	1	1	1	1	1	1	1	1	1	1	3	3	2	4	3	3	4	4	2	2	2
352	2	14	2	0	2	2	4	1	1	1	1	1	1	1	1	1	5	5	5	5	3	2	2	3	3	3	1	1	1	1	1	1	1	1	1	1	1	1	3	3	4	4	2	2	4	4	3	3	3
353	1	14	2	0	2	2	5	1	1	1	1	1	1	1	1	1	1	5	5	5	5	1	1	3	4	2	1	1	1	1	1	1	1	1	1	1	1	1	1	1	1	1	1	1	1	1	2	2	2
354	1	14	2	0	3	3	5	1	1	1	1	1	1	1	1	1	5	5	5	5	5	3	3	4	4	3	1	1	1	1	2	2	1	1	1	1	1	1	2	2	2	2	2	2	2	2	2	2	2
355	2	13	2	0	2	3	4	1	1	1	1	1	1	1	1	1	5	5	5	5	5	1	1	2	1	1	1	1	1	1	2	1	1	1	1	1	1	1	3	4	3	4	2	2	3	4	3	4	3
356	1	13	2	0	5	5	5	1	1	1	1	1	1	1	1	3	5	5	5	5	5	3	5	5	3	3	3	3	3	3	2	2	2	2	2	2	2	2	2	2	2	2	3	3	2	2	2	2	1
357	1	15	2	0	2	1	3	1	1	1	1	1	1	1	1	1	5	4	4	4	4	4	4	3	4	1	2	2	2	2	2	2	2	2	2	2	2	2	2	2	2	2	2	2	2	2	2	2	2
358	2	13	2	0	2	2	4	1	1	1	1	1	1	1	1	1	4	4	4	4	4	1	1	3	1	1	2	2	1	1	1	1	1	1	1	1	1	1	2	2	1	2	2	2	2	2	2	2	1
359	1	13	2	1	2	2	4	1	1	2	1	1	1	1	2	1	4	3	5	4	4	3	1	3	4	3	1	1	1	1	1	1	1	1	1	1	1	1	1	1	1	1	3	3	3	3	3	3	3
360	1	14	2	1	3	4	5	1	1	1	1	1	1	1	1	1	4	3	4	4	3	2	3	4	4	3	1	1	1	1	1	1	1	1	1	1	1	1	3	3	3	3	3	3	3	3	3	3	3
361	2	13	2	0	3	2	3	1	1	1	1	1	1	1	1	1	5	5	4	5	4	1	1	1	1	1	2	2	2	2	2	1	1	1	1	2	3	2	1	1	1	1	1	1	1	2	2	3	2
362	2	13	2	0	4	4	3	1	1	1	1	1	1	1	1	1	4	4	5	4	5	1	2	2	3	2	2	2	1	1	2	2	1	1	1	1	1	1	2	2	1	1	2	2	2	2	2	2	2
363	1	13	2	0	2	3	5	1	1	1	1	1	1	1	1	1	5	5	5	5	5	1	1	1	1	1	1	2	4	4	1	2	1	2	1	2	1	1	4	3	4	4	1	1	4	4	4	4	4
364	2	13	2	1	3	2	2	1	1	1	1	1	1	1	1	1	5	5	5	5	3	1	3	3	3	1	2	2	2	2	2	3	1	1	2	2	1	2	1	1	1	1	1	1	1	1	1	1	1
365	1	13	2	0	2	1	4	5	1	1	1	1	1	1	1	3	3	3	3	5	3	1	2	2	2	2	2	2	2	2	2	2	2	2	1	1	1	1	3	3	1	1	3	3	2	2	2	2	2
366	2	13	2	1	4	3	3	1	1	1	1	1	1	1	1	1	4	1	4	5	5	1	1	1	1	1	3	2	4	3	2	3	2	2	4	3	4	4	1	1	1	2	1	3	1	3	2	3	1
367	1	13	2	0	2	2	4	1	1	1	1	1	1	1	1	1	1	5	1	5	3	3	3	3	3	3	1	1	1	1	2	2	1	1	1	1	1	1	2	2	2	2	2	2	2	2	2	2	2
368	1	13	2	0	2	2	4	1	1	1	1	1	1	1	1	1	4	3	4	4	4	4	1	1	3	1	2	2	1	1	2	2	1	1	1	1	1	1	4	4	2	2	3	3	1	1	2	2	3
369	1	14	2	0	2	2	3	1	1	1	1	1	1	1	1	1	4	4	4	4	1	2	2	2	2	1	2	1	1	1	2	2	2	1	2	1	2	1	2	2	2	2	2	2	2	2	2	2	2
370	2	13	2	1	4	4	4	1	1	1	1	1	1	1	1	1	5	5	5	5	5	1	1	3	4	2	1	1	1	1	1	1	1	1	1	1	1	1	3	4	2	4	2	2	2	4	2	4	2
371	2	13	2	0	2	1	4	1	1	1	1	1	1	1	1	4	5	4	5	5	2	2	1	3	5	3	2	2	2	2	2	2	2	2	2	3	2	3	4	4	3	1	3	3	3	2	3	2	4
372	2	13	2	0	4	4	3	1	1	1	1	1	1	1	1	1	1	1	1	1	1	1	1	1	1	1	1	1	1	1	1	1	1	1	1	1	1	1	1	1	2	3	2	3	2	2	2	2	2
373	2	14	2	1	3	1	3	1	1	1	1	1	1	1	1	1	1	1	1	4	1	5	4	5	5	5	3	4	4	4	2	4	3	4	4	4	1	4	4	2	4	2	3	4	4	4	4	4	4
374	2	14	2	0	4	3	4	1	1	1	1	1	1	1	1	1	1	1	1	1	1	1	1	1	1	1	1	1	1	1	1	1	1	1	1	1	1	1	1	4	1	2	1	1	1	3	2	2	1
375	2	13	2	0	2	2	3	1	1	1	1	1	1	1	1	1	5	5	5	5	5	1	1	1	3	1	1	1	1	1	2	2	2	1	2	1	1	1	1	4	1	4	2	4	1	4	1	4	1
376	1	14	2	0	3	3	4	1	1	1	1	1	1	1	1	1	5	5	5	5	3	3	1	3	3	3	1	1	1	3	1	2	1	3	1	3	1	1	3	1	3	1	3	2	3	3	3	2	3
377	1	13	2	1	3	2	4	1	1	1	1	1	1	1	1	1	4	4	4	4	3	3	3	4	3	3	1	1	1	1	1	1	1	1	1	1	1	1	3	3	3	3	3	3	3	3	3	3	3
378	2	13	2	0	2	2	2	1	1	1	1	1	1	1	1	1	3	5	5	5	5	1	1	1	1	1	1	1	1	1	1	1	1	1	1	1	1	1	3	3	3	3	1	2	4	4	2	2	2
379	1	13	2	1	4	4	4	1	1	1	1	1	1	1	1	3	3	3	3	3	1	1	2	4	1	1	2	2	2	2	1	1	1	1	1	1	1	1	2	3	3	4	2	2	4	4	2	3	2
380	2	13	2	0	2	2	2	1	1	1	1	1	1	1	1	1	5	5	5	5	4	1	1	1	1	1	2	2	2	4	2	2	2	2	2	3	2	2	1	1	1	1	1	1	2	2	1	1	1
381	1	15	2	0	2	2	3	1	1	1	1	1	1	1	1	1	1	1	1	5	1	1	4	3	3	3	2	2	2	2	2	2	2	2	2	2	2	2	2	2	2	2	2	2	2	2	2	2	2
382	2	13	2	0	3	5	1	4	1	5	3	1	1	1	1	1	5	4	4	5	4	1	5	5	4	4	2	2	4	4	2	2	2	3	2	2	1	1	3	3	4	4	3	3	3	3	2	3	3
383	2	14	2	0	1	2	2	1	1	1	1	1	1	1	1	1	5	4	5	4	3	1	5	5	5	1	1	1	1	1	1	1	1	1	1	1	1	1	2	3	2	3	2	3	3	3	2	3	2
384	2	13	2	0	5	5	5	1	1	1	1	1	1	1	1	1	5	4	4	5	3	3	4	4	3	4	1	1	2	2	1	1	1	1	3	2	2	2	3	3	2	3	4	4	4	4	2	2	2
385	2	14	2	0	2	2	4	1	1	1	1	1	1	1	1	1	1	5	5	5	5	5	1	3	1	1	1	1	1	1	1	1	1	1	1	1	1	1	1	1	1	1	1	1	1	1	4	4	4
386	2	14	2	1	3	4	2	1	1	1	1	1	1	1	1	1	4	3	3	3	3	3	1	3	3	3	2	2	2	2	2	2	2	2	2	2	1	1	3	4	2	4	2	3	2	4	2	3	3
387	2	14	2	0	3	2	3	1	1	1	1	1	1	1	1	1	3	3	3	3	2	2	2	3	2	3	1	1	2	3	1	3	4	3	1	3	1	2	3	2	3	3	3	2	3	4	2	1	2
388	2	13	2	0	4	2	2	1	1	1	1	1	1	1	1	1	4	1	4	4	4	1	1	4	4	1	1	1	1	1	1	1	1	1	1	1	1	1	4	4	4	4	3	3	3	3	4	4	4
389	1	14	2	1	3	4	5	1	1	1	1	1	1	1	1	1	1	1	1	5	5	5	5	5	5	5	1	1	1	1	1	2	1	2	3	2	1	1	3	4	1	2	1	1	2	2	2	3	2
390	1	13	2	0	3	3	3	1	1	1	1	1	1	1	1	1	1	1	1	1	1	1	1	1	1	1	1	1	1	1	1	1	1	1	1	1	1	1	2	2	2	2	2	2	2	2	2	2	2
391	1	13	2	1	4	4	4	1	1	1	1	1	1	1	1	1	1	1	1	2	1	1	1	1	1	1	2	2	2	2	1	1	2	2	1	1	1	1	1	1	1	1	2	2	3	4	2	2	2
392	1	13	2	0	3	3	1	1	1	1	1	1	1	1	1	1	1	1	1	1	1	1	1	1	1	1	1	1	1	1	1	1	1	1	1	1	1	1	1	1	1	1	1	1	1	1	1	1	1
393	1	13	2	1	2	4	3	1	1	1	1	1	1	1	1	1	1	1	1	1	1	1	1	1	1	1	1	1	1	1	1	1	1	1	1	1	1	1	1	1	1	1	1	1	1	1	1	1	1
394	1	13	2	0	3	4	5	3	3	3	3	3	3	3	3	3	3	3	3	3	3	3	3	3	3	3	3	2	2	1	3	2	3	2	1	1	1	1	1	1	1	1	4	4	4	4	4	4	4
395	1	14	2	0	3	2	4	1	1	3	1	1	1	1	1	1	3	3	3	3	3	2	4	3	3	3	1	1	2	2	2	1	1	1	1	1	1	1	2	2	2	2	2	2	3	3	3	3	2
396	2	14	2	0	3	4	4	1	1	1	1	1	1	1	1	1	4	5	5	4	5	1	2	3	3	1	1	1	1	1	1	1	1	1	1	1	1	1	3	3	3	3	2	2	3	3	2	4	3
397	2	14	2	0	3	2	3	1	1	1	1	1	1	1	1	1	1	1	1	5	3	3	3	4	4	3	1	1	1	1	1	1	1	1	1	1	1	1	4	4	4	4	4	4	4	4	4	4	4
398	2	14	2	0	2	2	3	1	1	1	1	1	1	1	1	1	4	1	4	5	4	1	1	1	1	1	2	2	1	1	2	2	2	2	1	1	2	2	1	1	2	2	2	4	2	2	3	2	3
399	1	14	2	0	4	4	5	1	1	1	1	1	1	1	1	1	1	1	1	1	1	1	1	1	1	1	1	1	1	1	1	1	1	1	1	1	1	1	1	1	1	1	1	1	1	1	2	1	1
400	1	14	2	0	1	1	3	1	1	2	1	1	1	1	1	1	1	1	1	1	1	1	1	1	1	1	1	1	1	1	1	1	1	1	1	1	1	1	3	3	3	3	3	3	3	3	3	3	3
401	2	13	2	0	2	1	3	1	1	1	1	1	1	1	1	1	4	4	4	4	4	3	3	4	4	4	1	2	2	2	2	2	1	1	2	2	1	1	2	2	2	2	2	2	2	2	2	2	2
402	2	13	2	0	2	2	3	1	1	3	1	1	1	1	1	1	3	1	1	3	3	3	1	5	5	1	1	1	1	1	1	1	1	1	1	1	1	1	4	4	4	4	4	4	4	4	4	4	4
403	2	14	2	0	3	2	5	1	1	1	1	1	1	1	1	5	5	5	5	5	5	1	1	1	5	1	2	1	2	1	3	1	1	1	2	1	1	1	2	2	1	2	2	2	1	1	2	3	1
404	2	13	2	0	1	2	3	1	1	1	1	1	1	1	1	1	4	4	4	4	3	3	3	5	5	3	1	1	1	1	1	2	1	1	3	2	1	1	3	3	1	1	1	1	3	4	2	3	2
405	2	13	2	1	3	4	5	1	1	1	1	1	1	1	1	3	3	5	5	4	3	1	2	4	3	3	1	1	1	1	1	1	1	1	1	1	1	1	3	3	3	4	3	3	3	3	3	3	3
406	1	13	2	0	4	4	4	1	1	1	1	1	1	1	1	1	1	1	1	5	5	1	1	1	1	1	1	1	2	2	1	1	2	1	1	1	1	1	1	1	1	1	4	4	4	4	4	4	4
407	2	14	2	0	2	2	4	1	1	1	1	1	1	1	1	1	5	5	5	5	5	1	1	4	4	1	2	2	2	1	2	2	3	2	2	1	1	1	1	1	1	2	1	1	1	2	1	1	1
408	1	13	2	0	4	4	1	1	1	1	1	1	1	1	1	1	5	5	5	5	4	3	3	5	4	5	1	1	1	1	1	1	1	1	1	1	1	1	3	3	4	4	3	3	3	3	3	3	3
409	1	13	2	0	2	1	5	1	1	1	1	1	1	1	1	1	5	1	5	5	5	3	3	5	5	3	2	2	3	4	3	3	4	4	3	2	4	4	2	3	2	3	2	2	1	2	1	2	2
410	1	14	2	0	3	2	4	1	1	1	1	1	1	1	1	1	1	1	1	3	3	1	1	4	4	3	1	1	1	1	1	1	1	1	1	1	1	1	3	3	3	3	3	3	3	3	4	4	4
411	1	13	2	0	2	2	4	1	1	1	1	1	1	1	1	1	1	1	1	1	1	1	4	1	1	1	1	3	2	2	1	4	4	4	1	3	1	3	1	1	1	1	1	1	1	1	1	1	1
412	2	13	2	0	2	2	5	1	1	1	1	1	1	1	1	1	5	5	5	5	5	1	1	1	1	1	1	1	1	1	1	1	1	1	1	1	1	1	3	3	3	3	3	3	3	3	3	3	3
413	1	13	2	1	5	5	1	1	1	1	1	1	1	1	1	1	5	5	5	5	5	1	1	1	1	1	1	1	1	1	1	1	1	1	1	1	1	1	1	1	1	1	4	4	4	4	4	4	4
414	1	15	2	0	2	2	3	1	1	1	1	1	1	1	1	1	5	5	5	5	3	1	1	1	1	1	2	1	1	1	1	1	1	1	1	1	1	1	2	3	2	3	3	3	2	3	1	3	2
415	2	13	2	0	3	2	3	1	1	1	1	1	1	1	1	1	5	5	4	5	5	1	1	2	2	2	2	2	2	2	2	2	2	2	2	2	2	2	2	2	2	2	2	2	2	2	2	2	2
416	1	14	2	0	2	2	4	1	1	1	1	1	1	1	1	1	3	3	3	4	3	3	3	3	3	3	1	1	4	2	1	1	1	1	1	1	1	1	2	2	2	2	2	2	2	2	2	2	2
417	2	14	2	0	2	2	1	1	1	1	1	1	1	1	1	1	1	1	1	1	1	1	1	1	1	1	1	1	1	1	1	1	1	1	1	1	1	1	1	1	1	1	1	1	1	1	1	1	1
418	1	13	2	0	1	1	3	1	1	1	1	1	1	1	1	1	1	5	5	5	5	2	2	3	3	1	2	2	2	2	2	2	1	1	2	2	2	2	3	3	4	4	3	3	3	3	2	2	2
419	2	13	2	1	2	2	3	1	1	1	1	1	1	1	1	3	5	5	4	5	1	1	1	1	1	1	4	4	4	4	3	3	4	4	3	4	3	3	1	1	1	1	1	1	1	1	1	1	1
420	2	13	2	1	2	2	2	1	1	1	1	1	1	1	1	1	1	3	3	5	2	3	3	3	3	3	1	1	1	1	1	1	1	1	1	1	1	1	1	1	3	3	3	3	2	2	2	2	2
421	1	14	2	0	3	3	4	1	2	2	2	1	2	2	1	3	3	4	3	3	3	3	3	2	3	3	1	1	2	2	2	2	1	1	2	2	1	1	3	2	2	2	2	2	3	3	2	2	3
422	2	13	2	1	3	2	1	1	1	1	1	1	1	1	1	1	5	5	5	5	5	1	2	2	2	3	1	2	1	2	1	2	1	2	1	1	1	1	1	1	1	1	1	2	4	2	4	2	2
423	1	14	2	0	3	3	5	1	1	1	1	1	1	1	1	1	1	1	1	1	1	1	1	1	1	1	1	1	1	1	1	1	1	1	1	1	1	1	1	1	1	1	1	1	1	1	1	1	1
424	2	14	2	0	3	3	4	1	1	1	1	1	1	1	1	1	4	4	4	4	4	3	1	4	4	1	1	1	2	2	1	1	1	1	1	2	1	2	3	2	3	3	2	2	2	2	2	2	2
425	2	13	2	1	3	2	3	1	1	1	1	1	1	1	1	1	4	4	4	4	4	1	3	4	3	2	2	2	1	2	2	2	1	2	2	3	3	1	2	2	1	2	2	2	2	2	2	2	1
426	2	14	2	0	4	3	4	1	1	1	1	1	1	1	1	4	3	4	3	5	3	3	3	3	3	1	2	2	1	1	1	1	1	1	1	1	1	1	3	3	2	1	3	3	2	2	2	2	2
427	1	13	2	1	4	5	4	1	1	1	1	1	1	1	1	1	5	5	5	5	3	1	1	1	1	1	1	1	1	1	1	1	1	1	1	1	1	1	4	4	4	4	3	3	4	4	3	3	3
428	1	14	2	0	3	2	4	1	1	1	1	1	1	1	1	1	4	3	3	3	3	3	3	3	3	3	1	1	1	1	1	1	1	1	1	1	1	1	3	3	3	3	3	3	3	3	3	3	3
429	1	13	2	0	2	2	3	1	1	1	1	1	1	1	1	1	5	5	5	4	4	2	2	3	4	3	2	2	2	2	2	2	2	2	2	2	2	2	3	3	2	2	2	2	3	3	3	3	2
430	1	14	2	0	3	3	3	3	3	3	3	3	3	3	3	3	3	3	3	3	3	3	3	3	3	3	1	1	1	1	1	1	1	1	1	1	1	1	1	1	1	1	1	1	1	1	1	1	1
431	2	13	2	0	5	4	4	1	1	1	1	1	1	1	1	1	3	1	1	3	1	3	1	1	1	1	2	2	2	2	2	2	1	1	3	3	2	1	2	2	2	3	2	2	2	2	2	2	2
432	1	13	2	0	2	1	4	3	3	3	3	3	3	3	3	3	3	3	3	3	3	3	3	3	3	3	2	2	2	2	2	2	2	2	2	2	2	2	2	2	2	2	2	2	2	2	2	2	2
433	1	14	2	1	4	4	3	1	1	3	1	1	1	1	1	3	4	3	3	4	3	2	2	1	3	3	1	1	1	1	1	1	1	1	1	1	1	1	3	3	2	2	4	4	4	4	2	2	4
434	2	13	2	0	2	1	1	1	1	1	1	1	1	1	1	3	4	3	4	4	2	3	2	5	3	3	1	1	1	1	1	1	1	1	1	1	1	1	2	4	2	3	3	4	2	3	2	4	2
435	1	13	2	0	4	2	3	1	1	2	1	1	1	1	1	1	3	3	3	3	3	4	4	4	3	4	2	1	3	2	2	2	3	1	2	2	2	1	2	4	2	4	2	3	2	4	2	4	2
436	1	15	2	0	3	3	5	1	1	1	1	1	1	1	1	1	1	1	1	1	1	1	1	1	1	1	1	1	1	1	1	1	1	1	1	1	1	1	1	1	1	1	1	1	1	1	1	1	1
437	1	13	2	0	3	3	5	1	1	5	1	1	1	1	1	1	5	1	1	5	5	1	2	1	3	1	2	2	1	1	1	1	2	2	1	1	1	1	2	3	2	3	3	3	3	3	2	2	4
438	2	14	2	0	2	2	4	1	1	1	1	1	1	1	1	1	4	1	4	4	4	1	1	2	1	1	1	2	1	2	1	3	1	2	1	1	1	1	2	2	2	2	1	2	1	2	2	2	1
439	1	13	2	0	4	4	3	1	1	1	1	1	1	1	1	1	3	4	3	3	3	2	2	3	3	3	1	1	1	1	1	1	1	1	1	1	1	1	2	2	2	2	2	2	2	2	2	2	2
440	1	13	2	1	5	5	1	1	1	1	1	1	1	1	1	1	1	1	1	1	1	1	1	1	1	1	1	1	1	1	1	1	1	1	1	1	1	1	1	1	1	1	1	1	1	1	1	1	1
441	2	13	2	0	2	3	2	1	1	1	1	1	1	1	1	1	2	2	4	3	2	4	4	5	5	3	1	1	1	1	2	2	1	1	1	1	1	1	3	3	3	3	4	4	4	4	3	3	3
442	2	13	2	0	4	3	3	1	1	1	1	1	1	1	1	1	4	4	4	5	5	1	1	3	3	3	2	2	2	2	2	2	2	2	2	2	2	2	2	2	2	2	2	2	2	2	3	3	3
443	1	13	2	1	5	5	2	1	1	1	1	1	1	1	1	1	2	4	2	5	1	1	1	1	2	2	1	1	2	2	1	2	1	1	2	1	1	1	3	3	4	4	3	3	4	4	2	3	2
444	1	13	2	1	4	2	4	1	1	1	1	1	1	1	1	1	4	3	4	4	4	2	3	4	4	3	2	2	2	2	2	2	2	2	2	2	2	2	2	2	2	2	2	2	2	2	2	2	2
445	2	13	2	0	5	5	5	1	1	1	1	1	1	1	1	5	5	5	5	5	4	1	1	1	1	1	1	1	1	1	1	1	1	1	1	1	1	1	4	4	4	4	4	4	4	4	4	4	4
446	2	13	2	0	2	2	3	1	1	1	1	1	1	1	1	1	5	5	5	5	5	1	1	1	1	1	1	2	2	2	2	2	2	2	2	2	2	2	2	2	1	1	1	1	2	2	2	2	1
447	2	14	2	0	2	2	4	1	1	1	1	1	1	1	1	1	4	4	4	5	3	3	3	3	3	3	1	1	1	1	2	3	1	1	1	1	1	1	2	2	2	2	1	1	2	2	2	2	2
448	1	14	2	0	4	3	4	1	1	1	1	1	1	1	1	1	4	3	4	5	3	2	2	3	2	2	2	2	2	2	2	1	2	1	1	1	2	1	3	3	2	2	3	2	3	3	2	2	2
449	2	13	2	0	4	5	3	1	1	1	1	1	1	1	1	1	3	4	4	4	3	2	2	3	3	3	2	2	2	2	2	3	2	3	2	2	1	1	1	2	1	1	1	2	1	3	2	2	2
450	2	14	2	0	1	2	2	1	1	1	1	1	1	1	1	1	4	4	4	4	3	1	1	5	4	1	1	1	1	1	1	1	1	1	1	1	1	1	2	3	2	3	3	3	3	3	2	3	2
451	2	14	2	0	2	2	2	2	2	2	2	2	2	2	2	2	3	3	2	4	3	2	2	5	3	5	2	2	1	3	2	3	2	3	2	3	3	2	1	2	1	3	1	2	1	2	2	2	1
452	2	13	2	0	4	2	2	1	1	1	1	1	1	1	1	4	4	4	4	5	4	1	1	3	1	2	1	1	1	1	1	1	1	1	1	1	1	1	2	2	2	2	2	2	2	2	2	2	2
453	2	14	2	0	5	4	1	1	1	1	1	1	1	1	1	1	1	1	4	4	3	3	3	4	4	1	2	2	2	1	1	1	1	1	1	1	1	1	2	3	2	3	2	3	2	3	2	2	2
454	2	13	2	0	4	3	1	1	1	1	1	1	1	1	1	1	5	1	5	5	4	1	5	5	4	3	1	1	1	1	1	2	1	1	1	1	1	1	4	4	4	4	1	1	4	4	4	3	4
455	2	14	2	0	1	2	4	1	1	1	1	1	1	1	1	3	4	5	4	4	3	2	1	5	5	5	1	1	1	1	3	3	1	1	1	1	1	4	3	2	2	2	2	2	4	3	2	2	2
456	2	13	2	0	3	2	4	1	1	2	1	1	1	1	1	3	4	4	4	4	4	1	2	3	3	3	1	1	1	1	2	2	1	1	2	2	1	1	2	2	2	2	2	2	1	2	1	3	2
457	1	14	2	0	2	1	4	1	1	1	1	1	1	1	1	1	5	5	5	5	5	1	3	3	3	3	1	2	1	1	1	1	1	1	1	1	1	1	2	2	3	2	3	3	2	2	3	2	3
458	1	14	2	0	2	2	5	1	1	1	1	1	1	1	1	1	4	5	3	5	3	1	1	4	4	1	1	1	1	1	1	1	1	1	1	1	1	1	1	2	1	1	1	1	1	1	1	2	1
459	1	13	2	0	2	2	4	1	1	3	1	1	1	1	1	1	3	3	3	3	3	3	3	4	4	5	2	2	2	2	3	3	2	2	1	1	1	1	3	3	2	2	2	2	3	3	2	2	2
460	1	14	2	0	3	3	2	1	1	1	1	1	1	1	1	1	1	1	1	4	1	2	2	5	2	3	1	1	1	1	1	1	1	1	1	1	1	1	3	3	2	2	2	3	2	2	3	3	3
461	2	14	2	0	3	3	3	5	1	1	1	1	1	1	1	1	1	1	1	5	5	2	5	1	5	1	2	2	3	2	2	2	2	2	3	2	2	2	2	2	2	2	2	2	2	2	2	2	2
462	1	13	2	1	3	4	5	1	1	1	1	1	1	1	1	1	1	3	1	5	5	1	1	1	1	1	1	1	1	1	1	1	1	1	1	1	1	1	4	4	4	4	4	4	4	4	4	4	4
463	2	14	2	0	3	2	4	1	1	1	1	1	1	1	1	1	4	3	4	4	4	2	3	3	3	2	2	2	2	2	1	2	1	1	2	2	1	1	3	3	3	3	3	3	3	3	2	2	3
464	2	13	2	1	3	3	2	2	2	3	2	2	2	1	2	1	1	1	3	3	3	4	4	3	3	2	2	4	1	2	1	2	1	3	1	1	1	1	1	1	1	1	1	1	1	1	1	1	1
465	1	14	2	0	3	5	4	1	1	1	1	1	1	1	1	1	1	4	4	4	5	2	3	3	2	4	2	1	1	1	1	1	1	1	1	1	1	1	3	4	3	3	3	3	4	4	3	3	3
466	2	14	2	0	2	2	4	1	1	5	3	3	5	1	1	1	5	1	1	5	1	3	1	5	5	1	2	2	2	2	1	1	2	2	2	2	2	2	4	4	4	4	2	4	2	4	2	2	4
467	2	14	2	0	2	2	3	1	1	1	1	3	3	3	3	3	3	3	3	3	3	3	3	3	3	3	2	2	2	2	2	2	2	2	2	2	2	2	2	2	2	2	2	2	2	2	2	2	2
468	2	13	2	0	5	4	4	1	1	2	1	1	1	1	1	1	4	4	4	5	4	3	3	3	2	4	1	1	1	1	1	1	1	1	1	1	1	1	3	3	3	3	3	3	4	4	3	3	3
469	2	13	2	0	3	2	3	1	1	1	1	1	1	1	1	1	3	3	3	3	3	3	2	3	3	3	2	1	2	1	2	2	1	1	2	2	2	1	1	2	1	2	2	3	3	3	2	3	1
470	2	13	2	0	5	4	4	3	3	3	3	3	3	3	3	3	3	3	3	3	3	3	3	3	3	3	2	2	2	2	2	2	2	2	2	2	2	2	2	2	2	2	2	2	2	2	2	2	2
471	2	13	2	0	2	2	4	1	1	1	1	1	1	1	1	1	5	5	5	5	2	1	1	2	2	1	1	1	1	1	1	1	1	1	1	1	1	1	4	4	4	4	4	4	4	4	4	4	4
472	2	13	2	1	2	3	4	1	1	1	1	1	1	1	1	1	2	3	1	4	4	1	1	1	1	1	1	1	1	1	2	2	1	1	1	1	1	1	1	1	4	4	3	3	3	3	3	3	3
473	1	14	2	0	2	2	4	1	1	1	1	1	1	1	1	1	5	4	5	3	2	1	3	5	5	5	2	2	1	1	1	2	1	1	1	2	1	2	2	2	2	3	2	2	2	3	1	2	1
474	2	13	2	0	2	2	4	1	1	1	1	1	1	1	1	1	1	1	1	5	4	1	1	3	3	3	1	1	1	1	2	2	2	2	2	1	2	2	1	2	1	2	2	3	1	1	1	2	1
475	1	13	2	0	2	1	5	1	1	1	1	1	1	1	1	1	5	5	5	5	1	1	1	1	1	1	1	1	1	1	1	1	1	1	1	1	1	1	3	3	4	4	2	2	4	4	2	4	2
476	2	13	2	0	2	2	5	5	1	1	5	1	1	1	1	1	5	1	1	5	1	1	1	1	1	1	1	1	1	1	1	1	1	1	1	1	1	1	4	4	4	4	4	4	4	4	4	4	4
477	2	13	2	0	4	4	3	1	1	1	1	1	1	1	1	1	1	1	1	3	3	3	3	3	3	3	1	2	1	2	2	1	2	1	1	1	2	2	2	2	2	1	2	1	1	1	2	1	2
478	1	15	2	1	4	4	3	1	1	1	1	1	1	1	1	1	3	3	3	3	3	3	3	3	3	3	1	1	1	1	1	1	1	1	1	1	1	1	4	4	4	4	4	4	4	4	4	4	4
479	2	13	2	0	5	4	4	1	1	1	1	1	1	1	1	1	4	4	4	4	4	2	1	3	1	1	1	1	1	1	1	1	1	1	1	1	1	1	4	4	2	4	2	4	4	4	2	3	3
480	2	13	2	0	3	5	4	1	1	1	1	1	1	1	1	1	4	1	4	5	4	1	1	3	2	1	1	2	1	1	1	1	1	1	1	1	1	1	2	2	1	1	1	3	2	3	2	2	2
481	2	14	2	0	2	2	4	1	1	3	1	1	1	1	1	1	3	3	1	3	1	3	4	4	3	3	1	1	1	1	1	1	1	1	1	1	1	1	4	4	3	3	3	3	3	2	2	3	2
482	2	13	2	0	4	4	4	1	1	1	1	1	1	1	1	3	5	5	3	4	3	2	2	4	3	3	2	2	3	2	2	2	1	1	2	2	1	1	4	4	2	3	2	2	2	3	2	3	2
483	2	13	2	0	3	5	4	1	1	1	1	1	1	1	1	1	1	1	1	3	1	1	1	4	1	1	1	1	1	1	1	1	1	1	1	1	2	1	4	4	4	4	4	4	4	4	4	4	4
484	1	13	2	0	2	2	4	1	1	1	1	1	1	1	1	1	1	3	2	4	3	4	3	3	2	4	2	2	1	1	1	1	1	1	1	1	1	1	3	3	2	2	4	4	3	3	2	2	2
485	2	14	2	0	2	2	4	2	2	2	2	2	2	1	1	1	2	2	1	1	1	1	5	1	1	1	2	2	2	2	2	2	2	2	2	2	2	2	2	2	2	2	2	2	2	2	2	2	2
486	1	14	2	0	4	4	4	1	1	1	1	1	1	1	1	1	4	5	5	5	4	2	1	3	1	3	1	1	1	1	1	2	1	1	1	1	1	1	4	3	3	4	4	2	3	4	2	2	4
487	1	13	2	0	1	1	4	1	1	1	1	1	1	1	1	3	4	4	4	4	3	4	2	3	3	2	2	2	1	1	2	2	1	2	1	2	2	2	2	2	1	1	2	2	2	2	2	2	2
488	2	14	2	1	3	2	4	1	1	1	1	1	1	1	1	1	4	4	4	4	4	1	1	2	2	1	1	2	1	2	1	2	1	2	1	2	1	4	1	1	1	2	1	2	1	2	1	2	1
489	2	13	2	0	3	4	3	1	1	1	1	1	1	1	1	1	5	3	5	3	3	4	1	2	3	2	1	1	1	1	1	1	1	1	1	1	1	1	2	3	2	3	2	3	3	4	2	3	2
490	1	13	2	0	3	3	3	1	1	1	1	1	1	1	1	1	5	5	5	5	3	1	1	5	5	2	2	3	2	3	4	4	3	3	2	3	3	3	4	4	4	4	3	3	2	3	2	3	4
491	1	13	2	0	5	4	3	1	1	1	1	1	1	1	3	3	4	3	4	3	3	2	1	1	2	1	2	2	2	2	1	2	1	1	2	2	1	1	2	2	1	1	4	4	1	1	2	2	1
492	2	14	2	1	4	4	4	1	1	1	1	1	1	1	1	1	5	5	5	5	5	1	1	5	5	1	1	1	2	2	1	1	1	1	1	1	1	1	4	4	4	4	3	3	4	4	3	3	4
493	1	13	2	0	4	2	3	1	1	1	1	1	1	1	1	1	1	3	3	3	3	4	4	5	4	4	2	1	2	1	3	1	3	1	2	1	2	2	2	4	2	4	2	4	2	4	2	4	2
494	2	13	2	0	2	2	5	1	1	1	1	1	1	1	1	1	1	1	1	1	1	3	1	1	1	3	1	1	1	1	1	1	1	1	1	1	1	1	1	1	1	1	1	1	1	1	2	2	2
495	1	13	2	0	2	1	3	1	1	1	1	1	1	1	1	1	3	3	4	3	3	1	2	2	2	2	1	1	2	2	2	2	2	2	1	1	1	1	3	3	2	2	3	3	3	3	3	3	3
496	1	13	2	0	2	2	4	1	1	2	1	1	1	1	1	1	4	4	3	4	4	1	1	3	3	3	2	2	4	2	1	1	4	3	3	3	1	1	2	2	1	1	1	1	1	1	1	1	2
497	2	13	2	0	1	1	3	1	1	1	1	1	1	1	1	1	1	1	1	5	1	3	1	5	5	1	1	1	2	2	1	1	1	1	2	2	1	1	2	2	3	4	4	4	4	4	2	2	3
498	2	14	2	0	1	1	4	1	1	1	1	1	1	1	1	1	3	3	3	3	3	3	3	3	3	3	1	1	1	1	2	1	1	1	1	1	1	1	2	3	2	4	2	4	2	4	2	4	2
499	1	14	2	1	3	4	4	1	1	2	1	1	1	1	2	1	4	4	4	5	3	1	2	3	4	3	1	1	1	1	1	2	1	1	1	1	1	1	2	3	2	2	1	2	2	2	2	2	3
500	1	14	2	0	4	4	3	3	3	3	3	3	3	3	3	3	3	3	3	3	3	3	3	3	3	3	1	2	1	2	1	2	1	2	1	2	1	2	1	2	1	2	1	1	1	2	3	3	1
501	2	13	2	1	3	3	4	3	3	3	3	3	3	3	3	3	3	3	3	3	3	3	3	3	3	3	2	2	2	2	2	2	2	2	1	2	1	2	2	3	2	2	2	2	2	2	2	2	2
502	1	13	2	1	5	3	3	1	1	1	1	1	1	1	1	1	3	4	3	4	4	3	2	4	2	2	1	1	1	1	1	1	1	1	1	1	1	1	3	2	4	2	3	2	3	3	2	2	2
503	2	12	1	0	3	3	3	1	1	1	1	1	1	1	1	3	3	3	3	4	3	2	3	5	5	3	2	2	2	1	2	2	1	1	2	1	1	2	2	2	1	1	2	1	3	2	2	2	2
504	2	14	2	0	4	4	4	1	1	1	1	1	1	1	1	1	5	5	5	5	3	1	1	2	1	1	1	1	1	1	1	1	1	1	1	1	1	1	4	4	4	4	3	4	4	4	3	3	3
505	2	15	2	0	5	5	3	1	1	1	1	1	1	1	1	1	4	3	4	4	3	2	2	2	2	2	2	2	1	2	2	3	1	3	1	3	1	2	1	1	1	1	1	1	1	2	1	1	1
506	2	13	2	0	5	5	4	1	1	3	3	1	2	1	1	1	4	4	3	4	2	2	5	5	5	5	1	1	1	1	1	1	1	1	1	1	1	1	3	4	2	4	3	3	1	4	2	4	2
507	2	14	2	1	4	5	4	1	1	1	1	1	1	1	1	1	4	4	4	5	5	3	3	3	2	3	2	1	2	1	1	1	1	1	1	1	1	1	3	3	2	3	3	3	2	4	2	3	2
508	1	13	2	0	2	2	2	1	1	1	1	1	1	1	1	1	1	2	1	5	4	1	4	1	1	4	2	2	1	1	1	2	1	1	2	1	1	1	2	1	1	1	2	1	2	3	3	2	2
509	2	14	2	1	4	4	4	1	1	1	1	1	1	1	1	1	5	5	5	5	5	1	1	5	5	5	1	1	1	1	1	1	1	1	1	1	1	1	4	4	4	4	4	4	4	4	4	4	4
510	2	13	2	0	3	5	4	1	1	1	1	1	1	1	1	1	4	4	4	4	4	1	1	1	1	1	1	1	1	1	1	1	1	1	1	1	1	1	2	2	2	2	1	2	2	2	2	2	2
511	2	13	2	1	2	2	4	1	1	1	1	1	1	1	1	1	4	4	4	4	4	3	4	3	3	2	1	2	1	1	2	2	1	1	2	2	1	1	3	3	3	2	3	3	3	2	3	2	3
512	2	13	2	1	3	4	3	1	1	1	1	1	1	1	1	1	4	4	4	4	3	3	2	5	3	3	1	1	1	1	1	2	1	1	3	2	1	1	2	3	2	3	2	4	4	4	3	3	3
513	2	13	2	0	1	1	4	1	1	1	1	1	1	1	1	1	4	4	4	4	4	1	1	4	4	1	2	2	2	2	2	2	2	2	2	2	1	1	2	2	2	2	2	2	3	3	3	3	3
514	1	14	2	0	3	2	3	1	1	1	1	1	1	1	1	1	4	4	4	4	4	1	1	4	4	1	2	2	2	2	3	3	2	2	3	3	3	3	1	1	1	1	1	1	2	2	2	2	1
515	2	14	2	0	3	4	5	1	1	1	1	1	1	1	1	1	1	1	1	1	1	1	1	1	1	1	1	1	1	1	1	2	1	2	1	3	2	3	1	1	1	1	1	1	1	1	1	1	1
516	2	14	2	0	2	2	4	1	1	1	1	1	1	1	1	1	3	3	4	3	3	1	2	2	2	2	1	2	1	2	2	3	1	1	2	3	2	3	2	2	2	2	2	2	3	2	2	2	2
517	2	14	2	1	2	2	4	1	1	1	1	1	1	1	1	1	5	5	5	4	3	2	1	4	5	2	2	2	1	1	2	2	2	2	3	3	2	1	2	3	2	2	3	3	4	4	2	2	2
518	2	14	2	0	3	3	5	1	1	1	1	1	1	1	1	1	5	5	5	5	5	1	1	1	1	1	1	1	1	1	1	1	1	1	1	1	1	1	4	4	4	4	4	4	4	4	4	4	4
519	2	13	2	0	4	2	4	1	1	1	1	1	1	1	1	1	4	3	4	5	4	3	3	4	3	4	2	2	2	2	2	2	1	1	2	2	1	1	2	3	2	2	2	3	2	3	2	2	2
520	1	13	2	0	2	2	4	3	3	3	3	3	3	3	3	3	3	3	3	3	3	3	3	3	3	3	2	2	2	2	2	2	2	2	2	2	2	2	2	2	2	2	2	2	2	2	2	2	2
521	2	13	2	1	4	4	3	1	1	1	1	1	1	1	1	1	5	5	5	5	5	3	3	5	4	3	1	1	1	1	1	1	1	1	1	1	1	1	4	4	4	4	4	4	4	3	4	3	3
522	1	13	1	0	2	3	4	2	2	2	1	1	1	1	1	1	1	3	3	4	3	4	4	3	4	3	1	2	2	3	2	4	1	2	2	2	1	1	2	2	2	2	2	2	2	1	1	1	2
523	1	13	2	1	2	1	4	1	1	1	1	1	1	1	1	1	5	5	5	5	5	1	1	1	1	1	1	1	1	1	1	1	1	1	1	1	1	1	4	4	4	4	4	4	4	4	3	3	3
524	2	13	2	0	2	2	5	1	1	1	1	1	1	1	1	1	1	1	1	1	1	1	1	4	4	1	1	1	1	1	1	1	1	1	1	1	1	1	4	4	4	4	4	4	4	4	4	4	4
525	1	14	2	0	3	3	4	1	1	1	1	1	1	1	1	4	4	3	4	5	3	3	4	4	3	3	2	1	2	1	2	1	2	1	2	2	1	1	2	3	1	2	1	2	1	2	1	2	1
526	1	14	2	1	3	3	4	1	1	1	1	1	1	1	1	4	4	4	4	4	4	4	4	4	4	4	1	1	1	1	1	1	1	1	1	1	1	1	3	4	4	3	3	3	3	4	3	3	4
527	1	14	2	0	3	4	4	1	1	1	1	1	1	1	1	1	4	4	4	4	4	2	1	2	2	2	1	1	1	1	1	1	1	1	1	1	1	1	4	4	3	4	4	2	3	3	2	2	3
528	2	13	2	0	2	3	4	1	1	1	1	1	1	1	1	1	3	3	4	3	3	3	3	3	3	3	1	1	1	1	1	1	1	1	1	1	1	1	2	3	2	2	2	3	2	3	2	2	2
529	1	14	2	0	2	2	4	1	1	1	1	1	1	1	1	1	5	5	5	5	1	1	1	1	1	1	1	1	1	1	1	1	1	1	1	1	1	1	1	1	1	1	2	2	2	2	2	2	2
530	1	13	2	0	2	4	5	1	1	1	1	1	1	1	1	1	5	4	5	5	5	1	3	4	4	4	2	2	2	2	2	2	2	2	2	2	2	2	2	2	2	2	2	2	2	2	2	2	2
531	2	13	2	0	2	2	2	1	1	3	1	1	1	1	1	1	4	3	3	4	3	1	3	3	3	3	2	2	3	3	3	3	3	3	1	2	3	3	3	2	3	2	4	3	3	2	2	2	2
532	2	14	2	0	2	2	3	1	1	1	1	1	1	1	1	1	5	5	5	5	1	1	2	2	1	2	4	4	4	4	4	4	4	4	4	4	4	4	1	1	1	1	1	1	2	2	1	1	1
533	2	14	2	0	4	4	4	1	1	1	1	1	1	1	1	1	5	5	5	5	3	1	1	1	1	1	1	1	1	1	1	1	1	1	1	1	1	1	4	4	4	4	4	4	4	4	3	3	3
534	1	13	2	0	2	2	4	1	1	1	1	1	1	1	1	1	1	1	1	1	1	1	1	1	1	1	1	1	1	1	1	1	1	1	1	1	1	1	3	3	3	3	3	3	3	3	3	3	3
535	1	13	2	1	3	5	4	5	5	5	5	5	5	5	5	5	1	1	1	1	1	4	4	1	3	5	1	1	1	1	2	2	1	1	2	2	1	1	4	4	3	4	4	4	4	4	3	3	4
536	1	13	2	0	2	2	5	1	1	1	1	1	1	1	1	1	1	1	1	1	1	1	1	1	1	1	1	1	1	1	1	1	1	1	1	1	1	1	2	2	2	2	2	2	2	2	2	2	2
537	2	14	2	0	3	4	4	1	1	1	1	1	1	1	1	1	5	1	5	5	5	1	1	1	5	1	4	1	4	2	4	2	4	1	4	2	4	1	1	4	1	4	1	1	1	4	1	1	1
538	2	14	2	0	2	2	2	1	1	1	1	1	1	1	1	1	3	3	4	4	3	2	3	4	3	3	2	2	1	1	1	1	1	1	1	1	1	1	3	3	3	3	3	3	4	4	4	4	4
539	2	13	2	0	3	3	2	1	1	1	1	1	1	1	1	1	5	5	5	5	5	3	2	3	1	1	3	2	3	1	3	1	2	1	3	1	2	1	1	2	1	2	1	1	2	3	1	2	1
540	2	14	2	1	5	5	5	1	1	1	1	1	1	1	1	1	1	1	1	1	1	1	1	1	1	1	1	1	1	1	1	1	1	1	1	1	1	1	1	1	1	1	1	1	1	1	1	1	1
541	2	14	2	0	2	2	4	1	1	1	1	1	1	1	1	1	5	5	5	5	4	1	1	1	1	1	1	1	2	1	2	2	1	1	1	1	1	1	4	4	3	4	3	4	3	4	2	3	3
542	1	14	2	0	4	3	3	1	1	1	1	1	1	1	1	1	5	5	5	5	3	1	1	1	1	1	4	2	4	1	4	1	4	2	4	1	4	1	1	4	1	4	1	4	1	4	1	4	1
543	2	14	2	0	3	3	4	1	1	1	1	1	1	1	1	1	4	4	4	4	3	2	3	2	2	2	1	1	1	1	1	1	1	1	1	1	1	1	2	2	2	2	2	2	2	2	2	2	2
544	2	13	2	0	2	1	3	1	1	3	3	1	3	3	3	1	4	1	4	4	4	2	1	3	2	2	1	1	2	2	1	2	2	2	2	2	1	1	2	2	2	2	1	2	2	2	2	2	3
545	2	14	2	0	2	2	1	2	2	2	2	2	2	2	2	2	2	2	2	4	2	2	2	2	2	2	2	3	2	2	2	3	1	2	2	2	2	2	2	2	2	2	2	3	2	2	1	2	1
546	1	14	2	0	2	3	5	1	1	1	1	1	1	1	1	1	1	1	1	5	1	1	1	4	3	1	1	1	1	1	1	1	1	1	1	1	1	1	2	2	4	4	3	3	4	4	4	4	4
547	1	13	2	0	2	2	3	1	1	2	1	1	1	2	1	1	1	1	1	3	3	3	2	3	2	3	2	2	2	2	2	2	2	1	1	1	1	1	2	2	1	1	4	4	1	1	1	1	2
548	1	13	2	0	4	4	3	1	1	1	1	1	1	1	1	1	3	3	3	3	3	2	2	2	2	2	1	1	1	1	1	1	1	1	1	1	1	1	3	3	2	2	2	2	2	2	2	2	2
549	2	13	2	0	3	3	2	1	1	1	1	1	1	1	1	1	5	5	5	5	4	3	2	3	3	3	3	2	3	1	2	1	2	1	3	1	2	1	1	2	1	2	1	1	2	3	1	2	1
550	1	13	2	0	4	4	3	1	1	1	1	1	1	1	1	1	3	3	3	3	2	2	2	2	2	2	1	1	1	1	1	1	1	1	1	1	1	1	2	2	2	2	2	2	2	2	2	2	2
551	1	13	2	1	2	2	4	1	1	1	1	3	3	3	3	3	3	3	3	3	3	3	3	3	3	3	2	2	2	2	2	2	1	1	1	1	1	1	2	2	2	2	2	2	2	2	1	1	2
552	2	14	2	0	2	2	3	1	1	1	1	1	1	1	1	5	5	5	5	5	1	3	3	3	3	3	4	4	4	4	4	4	4	4	4	4	4	4	1	1	1	1	1	1	2	2	1	1	1
553	2	14	2	0	2	2	5	1	1	1	1	1	1	1	1	1	4	4	4	4	4	1	1	1	1	1	2	2	2	2	2	2	1	1	1	1	2	2	2	2	2	2	2	3	2	2	2	2	2
554	1	14	2	0	3	3	3	3	3	3	3	3	3	3	3	3	3	3	3	3	3	3	3	3	3	3	2	2	2	2	2	2	2	2	2	2	2	2	2	2	2	2	2	2	2	2	2	2	2
555	1	14	2	0	2	3	4	1	1	1	1	1	1	1	1	1	4	5	3	5	5	5	5	1	1	1	2	2	2	2	2	2	2	2	2	1	1	2	1	1	1	1	2	3	2	2	2	3	2
556	2	13	2	0	3	2	3	1	1	2	1	1	1	1	1	1	4	4	4	4	3	3	3	3	3	2	1	2	1	3	1	2	1	2	1	2	1	2	3	3	2	2	2	2	4	4	2	2	2
557	2	14	2	0	2	2	5	1	1	1	1	1	1	1	1	1	1	1	1	3	3	3	4	5	5	5	1	1	1	2	1	1	1	1	1	2	1	1	2	4	4	4	2	3	2	4	2	4	2
558	2	13	2	0	5	5	4	1	1	1	1	1	1	1	1	1	1	1	1	1	1	5	5	5	1	5	1	1	1	1	1	1	1	1	1	1	1	1	3	4	3	4	4	2	1	4	2	4	2
559	1	13	2	0	3	2	2	3	3	3	3	3	3	3	3	3	3	3	3	3	3	3	3	3	3	3	2	2	2	2	2	2	2	2	2	2	2	2	2	2	2	2	2	2	2	2	2	2	2
560	1	14	2	1	2	1	4	1	1	1	1	1	1	1	1	1	3	3	2	3	1	2	3	2	3	2	2	2	1	2	1	1	1	1	1	1	1	2	2	2	2	2	4	4	3	2	3	3	2
561	1	13	2	0	3	2	4	1	1	1	1	1	1	1	1	1	4	5	4	5	4	1	1	3	3	1	1	1	1	1	1	1	1	1	1	1	1	1	3	3	3	3	4	4	3	3	3	3	3
562	1	14	2	0	2	2	2	1	1	1	1	1	1	1	1	1	1	1	1	5	1	1	1	1	1	1	1	1	1	1	1	1	1	1	1	1	1	1	1	1	1	1	2	2	1	1	1	1	2
563	2	14	2	1	3	1	3	1	1	1	1	1	1	1	1	1	1	1	1	1	1	5	5	5	5	5	1	4	2	3	1	2	2	3	3	4	1	4	4	4	4	3	4	3	4	4	4	4	3
564	2	13	2	0	5	4	4	1	1	1	1	1	1	1	1	1	4	4	4	4	4	1	1	1	1	1	1	1	1	1	1	1	1	1	1	1	1	1	3	4	2	3	2	3	3	4	3	4	3
565	1	14	2	1	3	3	4	1	1	1	1	1	1	1	1	1	1	1	1	3	3	3	3	3	3	3	2	1	1	1	1	1	1	1	1	1	1	1	3	3	1	1	3	3	3	3	3	3	3
566	1	13	2	0	3	2	4	1	1	1	1	1	1	1	1	1	5	1	1	5	5	1	1	3	3	1	1	1	1	1	1	1	1	1	2	1	2	2	3	3	2	2	2	2	2	2	2	2	3
567	1	14	2	0	3	3	4	1	1	1	1	1	1	1	1	1	5	4	4	4	4	3	3	3	4	3	2	2	2	2	2	2	1	1	3	2	1	1	3	3	3	3	3	3	3	3	2	3	2
568	1	13	2	0	2	3	4	2	2	2	2	1	1	1	2	3	3	3	3	4	3	4	4	3	3	3	2	2	1	3	2	2	1	2	1	2	1	1	2	2	1	2	1	2	1	1	1	2	1
569	2	13	2	0	1	1	2	1	1	1	1	1	1	1	1	1	5	1	1	1	1	1	1	3	1	1	1	1	2	2	1	1	1	1	1	1	1	1	4	4	4	4	4	4	4	4	4	4	4
570	1	13	2	0	4	3	5	1	1	1	1	1	1	1	1	1	5	4	5	5	5	1	1	4	4	2	1	1	1	1	1	1	1	1	1	1	1	1	1	1	4	4	3	3	4	4	3	3	4
571	1	13	2	0	3	4	3	1	1	3	1	1	1	1	1	3	3	3	3	3	2	3	3	3	4	4	2	2	2	2	2	2	2	2	2	2	2	1	3	3	3	3	3	3	3	3	3	3	2
572	1	13	2	0	3	3	4	1	1	1	1	1	1	1	1	1	5	5	3	3	3	3	3	3	3	3	1	1	2	2	1	1	1	1	1	1	1	1	4	4	4	4	4	4	4	4	4	4	4
573	1	13	2	1	3	2	1	1	1	1	1	1	1	1	1	1	4	3	3	4	3	2	2	1	1	1	2	1	2	1	2	1	2	1	2	1	1	1	3	3	3	3	3	3	3	3	2	2	3
574	1	13	2	1	3	1	1	3	3	3	3	3	3	3	3	3	3	3	3	3	3	3	3	3	3	3	1	1	1	1	1	1	1	1	1	1	1	1	3	3	3	3	3	3	3	3	3	3	3
575	1	14	2	0	3	2	5	1	1	1	1	1	1	1	1	1	4	4	4	4	4	1	1	1	1	1	1	1	1	1	1	1	1	1	1	1	1	1	4	4	4	4	4	4	4	4	3	3	3
576	2	14	2	0	3	2	3	1	1	1	1	1	1	1	1	1	1	1	1	5	5	2	2	3	3	3	2	2	2	2	1	1	1	1	2	2	1	1	1	1	1	1	1	1	1	1	1	1	1
577	2	14	2	0	5	4	3	1	1	1	1	1	1	1	1	1	1	3	3	3	3	3	3	3	3	3	2	2	3	3	2	2	2	2	2	4	2	2	2	2	2	2	2	2	2	2	2	2	2
578	2	14	2	0	2	3	1	1	1	1	1	1	1	1	1	1	5	5	5	5	5	1	1	3	3	1	3	3	2	3	4	4	2	4	3	3	4	4	2	1	2	1	3	1	1	1	2	1	1
579	2	14	2	0	2	2	4	1	1	1	1	1	1	1	1	1	5	5	5	5	1	1	1	2	1	1	2	3	1	1	2	2	1	1	2	2	1	1	3	2	3	1	3	2	3	3	3	2	3
580	1	13	2	0	3	3	2	1	1	1	1	1	1	1	1	1	5	5	5	5	5	1	2	5	5	1	2	2	2	3	2	2	3	3	2	3	2	2	3	3	3	3	3	3	2	2	3	3	3
581	2	13	2	1	4	5	5	1	1	1	1	1	1	1	1	1	5	4	5	5	3	1	1	5	3	3	3	2	3	3	1	2	3	3	1	1	1	1	2	2	2	2	2	2	3	3	2	2	2
582	2	14	2	0	2	2	3	1	1	3	3	3	3	3	3	3	3	3	3	3	3	3	3	3	3	3	2	1	2	2	2	2	2	2	2	2	2	2	2	2	1	2	2	2	2	2	2	2	2
583	1	13	2	0	5	5	1	1	2	5	4	1	3	3	2	4	4	3	4	2	4	4	4	4	4	4	1	1	1	1	2	2	2	2	2	2	2	2	2	2	2	2	2	2	2	2	2	2	2
584	1	14	2	0	2	2	4	1	1	1	1	1	1	1	1	1	4	4	4	3	3	3	3	3	3	3	1	1	2	2	2	2	1	1	2	2	1	1	2	2	2	2	2	2	2	2	2	2	2
585	1	13	2	0	2	2	3	1	1	1	1	1	1	1	1	2	5	5	5	5	4	1	1	5	5	1	1	1	1	1	1	1	1	1	1	1	1	1	2	2	2	2	3	3	3	3	2	2	4
586	2	14	2	1	1	3	3	1	1	1	1	1	1	1	1	1	4	4	4	4	3	3	2	3	3	3	2	2	2	2	2	3	2	2	3	2	4	4	2	2	2	2	1	2	3	2	2	2	2
587	1	14	2	1	5	5	3	1	1	1	1	1	1	1	1	1	1	1	1	3	3	3	3	3	3	3	2	1	2	2	1	1	3	2	3	2	2	1	3	3	2	4	3	4	2	4	1	3	2
588	2	13	1	0	5	5	4	1	1	2	1	1	1	1	1	1	4	4	4	4	4	2	2	4	4	4	2	2	2	2	2	2	1	1	2	2	2	2	2	2	2	2	2	2	3	3	2	2	2
589	1	15	3	1	3	2	5	1	1	1	1	1	1	1	1	1	5	5	5	4	4	1	2	2	5	3	1	1	1	1	1	1	1	1	1	1	1	1	3	3	3	3	3	3	3	3	4	4	4
590	2	14	3	1	3	3	4	1	1	1	1	1	1	1	1	1	1	1	1	1	1	1	1	1	1	1	1	1	1	1	1	1	1	1	1	1	1	1	1	1	1	1	2	2	2	2	2	2	2
591	2	14	3	0	2	2	3	1	1	1	1	1	1	1	1	1	3	1	1	3	1	3	3	3	3	3	3	3	2	3	3	3	1	1	1	3	1	1	2	2	2	2	2	2	2	2	2	2	2
592	1	15	3	1	3	3	5	1	1	1	1	1	1	1	1	3	5	5	5	5	5	1	2	1	1	1	1	1	1	1	1	1	1	1	1	1	1	1	3	3	3	3	3	3	3	3	3	3	3
593	1	15	3	0	1	2	5	1	1	1	1	1	1	1	1	5	5	5	5	5	5	5	5	5	5	1	4	1	4	1	4	1	4	1	4	1	4	1	3	1	4	1	1	1	1	1	4	4	4
594	2	14	3	0	2	2	4	3	2	2	1	1	1	1	1	1	2	1	2	2	1	3	4	4	4	3	1	1	1	1	2	2	1	1	2	2	1	1	2	2	3	3	3	3	3	3	4	4	3
595	1	14	3	0	3	2	4	1	1	1	1	1	1	1	1	2	4	2	4	5	4	1	2	2	2	1	1	1	1	1	1	1	1	1	1	1	1	1	3	4	2	4	3	4	2	3	2	3	2
596	1	15	3	1	4	3	4	1	1	1	1	1	1	1	1	1	5	5	5	4	1	2	4	1	1	4	2	2	2	1	2	1	2	1	2	1	2	1	2	4	2	4	2	4	4	4	2	3	2
597	2	14	3	1	4	5	5	1	1	1	1	1	1	1	1	1	1	1	1	3	3	3	3	5	3	3	2	1	1	1	1	1	1	1	1	1	1	1	2	4	4	4	1	2	2	4	2	4	4
598	1	15	3	1	3	3	4	1	1	1	1	1	1	1	1	1	1	1	1	1	1	3	3	4	1	4	2	1	2	1	2	1	2	1	2	1	2	1	1	4	1	4	2	4	2	4	1	3	1
599	2	14	3	1	3	3	4	1	1	1	1	1	1	1	1	1	4	4	4	4	3	3	2	1	4	1	2	2	2	2	2	2	1	1	2	2	2	2	2	2	3	3	2	2	3	3	3	3	3
600	2	15	3	0	4	3	2	3	1	3	1	1	1	1	1	1	5	5	5	5	3	3	3	4	3	3	2	2	1	2	2	2	1	1	2	2	1	1	2	3	3	3	2	2	4	4	3	3	3
601	1	14	3	0	2	3	4	1	1	1	1	1	1	1	1	1	3	4	4	3	3	2	3	4	3	2	2	2	1	2	1	1	1	1	2	2	1	2	2	2	2	2	2	2	2	2	2	2	2
602	1	15	3	0	1	1	4	1	1	1	1	1	1	1	1	1	5	5	5	5	5	1	1	5	5	1	4	4	2	3	2	3	1	2	3	3	1	1	2	2	1	1	4	4	1	1	2	2	1
603	1	14	3	1	1	3	5	1	1	1	1	1	1	1	1	1	5	5	5	5	1	1	3	5	5	1	1	1	1	1	1	1	1	1	1	1	1	1	4	4	4	4	4	4	4	4	4	4	4
604	2	15	3	1	4	3	2	1	1	1	1	1	1	1	1	1	4	4	4	4	4	4	3	4	3	3	2	1	2	2	1	1	1	1	2	2	1	1	4	4	4	4	4	4	4	4	3	3	3
605	2	14	3	1	5	5	4	1	1	1	1	1	1	1	1	1	5	5	5	5	5	1	1	1	1	1	1	1	1	1	1	1	1	1	1	1	1	1	4	4	4	4	4	4	4	4	4	4	4
606	1	15	3	1	2	2	4	1	1	1	1	1	1	1	1	1	4	3	4	4	3	2	2	2	2	3	1	2	1	1	1	2	1	1	1	3	1	2	3	2	3	2	2	3	3	3	2	2	3
607	1	14	3	0	3	3	5	1	1	1	1	1	1	1	1	1	3	1	4	4	3	1	4	3	3	1	1	1	1	1	1	1	1	1	1	1	1	1	3	3	3	3	3	3	3	3	2	2	3
608	1	14	3	1	5	4	5	1	1	1	1	1	1	1	1	3	4	4	4	4	4	2	1	4	4	4	2	1	1	1	1	1	1	1	1	1	1	1	2	4	2	4	2	3	4	4	2	3	2
609	2	15	3	1	3	4	4	1	1	1	1	1	1	1	1	1	3	4	3	4	3	3	2	4	3	3	1	2	1	1	1	1	1	1	1	1	1	1	3	2	3	3	3	3	3	3	2	2	3
610	2	14	3	0	3	4	3	1	1	1	1	1	1	1	1	1	1	1	1	1	4	4	4	5	5	5	2	2	1	2	1	2	2	1	1	1	3	3	2	1	2	1	2	1	3	2	3	1	3
611	2	14	3	1	4	2	4	1	1	1	1	1	1	1	1	1	4	4	4	4	1	1	1	1	1	1	1	1	1	1	1	1	1	1	1	1	1	1	1	1	1	1	1	1	1	1	2	2	2
612	1	14	3	1	3	3	5	1	1	1	1	1	1	1	1	1	1	1	1	1	1	1	1	1	1	1	1	1	2	2	1	1	1	1	1	1	1	1	2	2	3	4	3	4	4	4	4	4	4
613	2	14	3	1	3	2	4	1	1	3	1	1	1	1	3	1	4	3	3	3	3	2	4	4	4	4	2	2	1	1	1	1	1	1	1	1	1	1	2	3	2	2	3	2	2	3	2	4	1
614	2	14	3	0	3	3	5	1	1	1	1	1	1	1	1	3	2	2	3	3	4	2	2	4	3	2	1	1	1	1	4	4	2	1	3	2	1	1	2	2	2	2	2	2	2	2	2	2	2
615	2	15	3	0	2	4	4	1	1	2	1	1	1	1	1	1	3	3	3	3	3	1	5	3	2	1	1	2	1	3	1	3	1	3	1	4	1	3	3	1	4	2	4	2	4	2	4	2	4
616	1	14	3	1	2	3	5	1	1	1	1	1	1	1	1	1	4	3	4	4	2	3	3	4	3	3	1	1	1	1	1	1	1	1	1	1	1	1	3	3	3	3	2	3	3	3	2	3	3
617	1	14	3	0	3	3	5	1	1	1	1	1	1	1	1	1	5	5	5	5	5	1	1	5	5	3	1	1	1	1	1	1	1	1	1	1	1	1	4	4	4	4	4	4	4	4	3	3	4
618	1	15	3	1	3	4	4	1	1	1	1	1	1	1	1	1	5	5	5	5	5	1	1	1	1	1	1	1	1	1	1	1	1	1	1	1	1	1	3	3	3	3	3	3	3	3	3	3	3
619	2	14	3	0	2	2	4	1	1	1	1	1	1	1	1	1	2	4	3	2	3	4	5	5	5	4	2	2	1	1	2	2	1	1	2	1	2	2	2	3	2	4	3	4	2	3	2	3	2
620	2	14	3	0	2	2	3	1	1	1	1	1	1	1	1	1	3	4	4	3	3	2	3	4	3	3	1	1	1	1	1	1	1	1	1	1	1	1	2	2	2	3	2	3	3	3	3	3	2
621	1	14	3	1	4	3	3	1	1	1	1	1	1	1	1	1	4	4	4	3	3	3	4	4	4	3	1	1	1	1	1	1	1	1	1	1	1	1	4	4	4	4	4	4	4	4	3	3	3
622	2	14	3	1	3	2	3	1	1	1	1	1	1	1	1	1	3	4	3	2	3	2	4	3	3	2	2	2	2	2	1	1	3	2	2	2	1	1	1	4	1	3	2	2	2	3	2	3	2
623	2	15	3	0	3	2	5	1	1	1	1	1	1	1	1	1	5	5	5	5	5	1	4	3	3	2	1	1	1	1	1	1	1	1	1	1	1	1	4	4	4	4	4	4	4	4	4	4	4
624	2	14	3	0	2	2	4	1	1	1	1	1	1	1	1	1	4	3	4	2	2	3	3	3	3	1	1	1	1	1	1	1	1	1	1	1	1	1	2	3	2	3	2	2	3	3	2	3	2
625	1	15	3	0	3	2	5	1	1	1	1	1	1	1	1	5	5	5	5	5	5	2	4	4	5	3	1	2	2	3	1	3	1	2	2	2	1	4	1	1	1	1	1	2	1	3	1	2	1
626	1	14	3	0	3	4	4	1	1	3	1	1	1	1	1	1	3	3	4	3	2	4	4	4	3	3	2	2	2	2	1	1	1	1	2	2	1	1	2	2	2	2	2	2	2	2	2	2	2
627	1	14	3	0	2	1	4	1	1	1	1	1	1	1	1	3	3	3	3	4	4	3	4	3	3	3	1	1	1	1	1	1	1	1	1	1	1	1	3	3	3	3	3	3	3	3	3	3	3
628	1	14	3	0	2	2	5	1	1	1	1	1	1	1	1	1	5	5	5	5	5	1	1	5	5	3	2	2	2	2	2	2	2	2	2	2	2	2	4	4	4	4	4	4	4	4	4	4	4
629	2	14	3	1	2	2	4	3	1	1	1	1	2	2	2	2	4	5	5	4	5	3	3	3	3	2	2	2	2	2	3	3	2	2	2	2	1	1	2	2	3	3	3	3	2	2	3	2	1
630	2	14	3	0	5	5	4	1	1	1	1	1	1	1	1	1	3	4	3	5	2	1	1	3	3	2	1	1	1	1	1	1	1	1	1	1	1	1	3	3	3	3	4	4	4	4	3	3	3
631	1	15	3	0	3	3	4	2	1	1	1	1	1	2	1	1	3	3	3	2	3	4	4	5	5	4	2	3	3	3	4	4	4	4	3	3	1	1	2	2	1	1	2	2	3	3	2	2	4
632	1	15	3	1	3	2	4	1	1	1	1	1	1	1	1	1	5	5	5	5	4	2	2	3	2	2	2	2	1	1	1	1	1	1	2	2	1	1	2	2	2	2	2	3	3	4	2	2	2
633	1	14	3	1	2	2	2	4	1	2	1	1	1	1	1	1	5	5	4	5	3	3	4	5	4	5	2	2	2	2	1	1	2	1	1	1	2	2	3	3	3	3	3	3	4	4	3	3	2
634	2	14	3	0	4	4	4	1	1	1	1	1	1	1	1	1	5	5	5	5	5	5	5	5	5	5	1	1	1	1	1	1	1	1	1	1	1	1	4	4	4	4	4	4	4	4	4	4	4
635	2	14	3	0	2	2	4	1	1	1	1	1	1	1	1	1	5	4	5	4	4	2	2	2	2	2	1	1	1	1	1	1	1	1	1	1	1	1	4	4	2	2	3	3	4	4	2	2	3
636	1	14	2	0	2	1	4	1	1	1	1	1	1	1	1	4	3	4	4	3	5	1	1	2	2	1	1	1	1	1	2	3	1	1	1	2	2	2	1	1	2	2	3	3	2	2	1	1	1
637	2	12	1	1	3	4	3	1	1	1	1	1	1	1	1	1	3	3	3	3	3	1	3	3	3	3	2	2	2	2	1	1	1	1	3	1	1	1	2	2	2	4	2	4	4	4	2	4	2
638	1	12	1	1	2	4	4	1	1	1	1	1	1	1	1	1	5	5	5	5	4	1	1	3	1	1	1	1	1	1	1	1	1	1	1	1	1	1	4	4	4	4	4	4	4	4	2	3	3
639	1	13	1	0	4	4	4	1	1	1	1	1	1	1	1	1	1	1	1	1	1	1	1	5	5	5	3	2	3	2	1	1	3	1	4	3	1	1	2	3	1	3	1	2	3	3	2	2	1
640	2	12	1	1	5	5	5	1	1	1	1	1	1	1	1	1	5	5	5	5	5	1	1	5	5	4	1	1	1	1	1	1	1	1	1	1	1	1	4	4	4	4	4	4	4	4	3	3	3
641	1	12	1	1	4	4	4	1	1	1	1	1	1	1	1	1	5	5	5	5	5	1	1	1	1	3	2	2	2	2	1	2	1	1	1	1	1	1	4	4	4	4	4	4	3	3	3	3	4
642	1	13	1	1	5	5	3	1	1	1	1	1	1	1	1	1	5	5	5	5	5	3	3	4	3	3	1	1	1	1	1	1	1	1	1	1	1	1	4	4	4	4	4	4	4	4	4	4	4
643	1	12	1	0	5	5	3	1	1	1	1	1	1	1	1	1	4	4	4	4	4	1	1	5	3	3	2	2	2	2	4	4	2	2	2	2	1	2	2	3	1	2	1	2	1	2	2	3	1
644	2	13	1	0	4	3	5	1	1	1	3	1	1	1	1	1	1	1	1	1	1	1	1	1	1	1	1	1	2	2	2	2	1	1	1	1	1	1	3	3	3	3	1	1	2	2	2	2	4
645	2	12	1	1	4	5	5	1	1	1	1	1	1	1	1	1	5	5	5	4	4	1	3	3	3	2	1	1	1	1	1	1	1	1	1	2	1	2	4	3	4	2	4	2	4	4	3	3	4
646	2	12	1	0	5	4	4	1	1	1	1	1	1	1	3	1	5	4	3	1	3	1	1	1	3	2	1	2	1	2	1	2	1	1	1	2	1	1	3	3	4	4	3	4	3	4	3	3	3
647	2	12	1	1	5	5	1	1	1	3	1	1	1	1	1	1	4	4	5	5	5	2	3	4	5	5	1	1	1	1	1	1	1	1	1	1	1	1	3	3	4	4	3	3	4	4	4	4	4
648	2	12	1	1	5	5	5	1	1	1	1	1	1	1	1	1	1	1	1	5	3	3	5	5	5	5	1	1	1	1	1	1	1	1	1	1	1	1	4	4	4	4	4	4	4	4	4	4	4
649	1	12	1	1	4	5	4	1	1	1	1	1	1	1	1	1	5	5	5	3	3	3	2	3	3	2	1	2	1	1	1	2	1	1	1	1	1	1	3	3	4	4	3	3	4	4	4	4	4
650	2	12	1	0	5	5	4	1	1	1	1	1	1	1	1	1	3	2	3	3	1	4	5	5	5	5	1	1	2	2	1	1	1	1	1	1	1	1	2	3	2	3	1	3	2	3	2	2	2
651	2	12	1	0	3	3	4	1	1	1	1	1	1	1	1	1	5	5	5	5	5	1	5	3	3	3	1	1	1	1	1	1	1	1	1	1	1	1	1	4	1	4	1	4	1	4	1	4	1
652	2	12	1	0	4	5	5	1	1	1	1	1	1	1	1	1	5	5	5	5	5	1	4	2	4	1	2	2	2	2	2	3	2	2	2	2	3	3	2	3	2	3	2	3	2	3	2	4	4
653	2	12	1	1	3	3	2	1	1	2	1	1	1	1	1	1	2	3	3	3	2	3	3	4	4	4	2	2	2	2	1	2	1	1	1	1	1	1	2	2	2	3	2	3	2	3	2	3	2
654	2	12	1	0	2	2	2	1	1	1	1	1	1	1	1	1	5	5	5	5	3	3	1	3	5	3	1	1	1	1	1	1	1	1	1	1	1	1	3	3	2	3	1	3	3	3	2	3	2
655	1	12	1	1	4	4	3	1	2	3	1	1	1	1	2	2	3	2	4	1	1	4	5	1	2	1	4	3	2	2	1	1	2	2	3	3	2	2	2	3	3	4	3	3	3	3	2	2	3
656	1	12	1	0	3	5	5	1	1	1	1	1	1	1	3	3	5	5	5	5	3	1	1	1	1	1	2	1	2	1	1	1	1	1	2	2	1	1	2	2	1	2	1	2	1	2	1	2	1
657	1	13	1	1	2	2	4	1	1	1	1	1	1	1	1	1	5	4	5	5	5	1	3	3	3	1	1	1	2	2	4	4	4	4	4	4	4	4	3	3	3	3	4	4	4	4	3	3	4
658	1	12	1	0	3	3	4	1	1	1	1	1	1	1	1	1	5	5	5	5	5	1	2	1	1	1	1	1	1	1	1	1	1	1	1	1	1	1	4	4	4	4	4	4	4	4	4	4	4
659	2	12	1	1	2	1	4	1	1	1	1	1	1	1	1	1	4	4	3	4	3	2	3	3	3	3	2	1	3	1	3	1	3	1	3	1	2	1	1	2	1	3	1	3	1	3	1	2	1
660	1	12	1	0	3	3	4	1	1	1	1	1	1	1	1	1	4	4	5	3	5	3	4	4	4	1	1	1	2	1	3	2	3	2	1	1	1	1	1	2	2	3	3	3	2	3	2	3	4
661	1	12	1	1	3	3	5	1	1	1	1	1	1	1	1	1	5	5	5	5	5	1	3	2	2	2	2	2	2	2	2	2	2	2	2	3	1	1	4	4	4	4	4	4	4	4	4	4	4
662	1	12	1	1	2	2	5	1	1	1	1	1	1	1	1	1	4	4	3	3	3	1	3	4	2	1	1	1	1	1	2	2	1	1	2	2	1	1	3	3	3	3	3	3	3	3	2	2	3
663	1	12	1	0	2	2	5	1	1	1	1	1	1	1	1	1	1	1	1	2	2	2	2	2	2	2	1	1	1	1	1	1	1	1	1	1	1	1	4	4	4	4	3	3	3	3	4	4	4
664	1	13	2	0	2	2	4	1	1	3	3	1	1	1	1	1	4	3	4	2	2	2	3	3	3	4	2	1	2	1	2	1	2	1	1	1	1	1	2	3	2	3	1	3	1	3	1	3	1
665	2	13	2	0	3	2	4	1	1	1	1	1	1	1	1	1	5	1	5	5	3	3	3	4	4	3	1	1	1	1	3	3	2	2	2	2	2	2	2	2	2	2	1	1	2	2	2	2	2
666	2	14	2	0	2	2	4	1	1	1	1	1	1	1	1	1	3	5	5	5	3	3	3	4	4	3	1	1	1	1	2	2	1	1	1	1	1	1	1	2	1	1	1	1	2	1	2	1	2
667	1	14	2	1	3	3	5	1	1	1	1	1	1	1	1	1	4	1	4	4	4	1	1	3	2	3	2	2	2	1	1	1	1	1	2	2	1	1	2	2	2	2	2	2	4	4	2	2	2
668	2	13	2	1	4	4	5	1	1	1	1	1	1	1	1	1	4	1	1	3	3	3	3	3	3	1	1	1	1	1	1	1	1	1	1	1	1	1	3	3	3	3	3	3	3	3	3	3	3
669	1	13	2	1	1	3	3	4	1	1	1	1	1	1	1	1	4	4	4	4	2	2	2	2	3	3	1	1	2	2	2	1	1	1	1	1	1	1	3	3	2	3	2	2	3	3	3	3	2
670	2	15	2	0	4	5	2	1	1	1	1	1	1	1	1	1	1	1	1	5	5	5	5	1	1	1	1	1	1	1	1	2	2	1	1	1	1	1	2	3	2	2	3	3	3	4	4	4	2
671	2	13	2	0	2	3	4	1	1	1	1	1	1	1	1	1	1	1	3	4	4	1	1	4	1	1	1	1	2	2	1	1	1	1	1	1	1	1	2	2	2	2	2	2	2	2	2	2	2
672	2	14	2	0	5	3	3	1	1	1	1	1	1	1	1	1	4	4	4	4	3	1	1	1	1	1	2	2	2	2	1	1	2	2	2	2	1	1	2	2	3	3	2	2	3	3	2	2	1
673	2	14	2	1	4	4	5	1	1	1	1	1	1	1	1	1	3	4	4	5	4	1	3	3	5	1	3	4	3	3	1	1	2	3	2	4	2	4	3	1	4	2	4	4	3	3	2	2	3
674	1	14	2	0	3	2	5	1	1	1	1	1	1	1	1	1	1	1	1	1	1	1	1	1	1	1	3	2	2	2	1	1	1	1	1	1	1	1	1	1	1	1	3	2	2	2	2	3	1
675	2	14	2	0	3	5	4	3	3	3	3	3	3	3	3	3	3	3	3	3	3	3	3	3	3	3	1	1	1	1	1	1	1	1	1	1	1	1	3	3	3	3	2	2	3	3	3	3	3
676	1	15	2	0	2	2	4	1	1	1	1	1	1	1	1	1	4	4	4	4	4	2	2	2	2	2	1	1	1	1	1	1	1	1	1	1	1	1	4	4	4	4	4	4	4	4	4	4	4
677	2	14	2	0	3	3	1	2	3	3	3	1	1	1	1	2	3	3	3	3	3	4	4	3	3	3	1	1	1	1	1	1	1	1	1	2	1	1	3	3	3	3	3	3	3	3	4	2	3
678	1	13	2	1	2	3	4	1	1	1	1	1	1	1	1	1	1	1	1	1	1	1	1	1	1	1	2	1	1	1	1	1	1	1	2	2	1	1	2	2	3	3	2	2	2	2	3	3	3
679	1	13	2	1	3	3	4	1	1	1	1	1	1	1	1	1	4	4	5	4	4	1	1	1	3	1	1	1	1	1	1	1	1	1	1	1	1	1	3	3	4	4	3	3	4	4	2	3	3
680	2	13	2	1	5	5	5	1	1	1	1	1	1	1	1	1	5	5	5	5	5	1	1	5	5	5	1	1	1	1	1	1	1	1	2	1	1	1	3	3	4	4	2	4	4	4	3	4	3
681	1	13	2	0	5	4	4	1	1	1	1	1	1	1	1	1	4	4	4	4	4	2	4	4	4	2	1	1	2	2	1	1	1	1	1	1	1	1	3	3	3	3	3	3	3	3	3	3	3
682	1	14	2	1	4	3	4	1	1	1	1	1	1	1	1	1	1	1	1	3	1	3	3	5	5	4	2	2	2	2	1	2	1	1	2	2	1	1	4	4	4	4	4	4	4	4	3	3	3
683	1	13	2	1	4	4	5	1	1	1	1	1	1	1	1	1	3	3	3	3	3	3	4	5	3	5	2	2	2	2	1	1	1	1	1	1	2	2	2	2	2	2	2	2	2	2	2	2	2
684	2	14	2	0	3	3	4	1	1	1	1	1	1	1	1	4	5	4	4	5	3	1	1	5	5	4	1	1	1	1	1	1	1	1	1	1	1	1	4	4	4	4	4	4	4	4	4	4	4
685	2	13	2	1	4	4	5	1	1	3	1	1	1	1	1	1	5	4	5	5	1	2	3	3	1	3	2	1	1	1	3	1	2	1	3	1	3	1	3	4	2	4	3	3	3	3	2	3	3
686	1	13	2	1	2	2	4	1	1	1	1	1	1	1	1	1	1	1	1	5	4	3	2	3	2	3	1	1	1	1	1	1	1	1	1	1	1	1	2	3	2	2	2	2	3	3	3	3	3
687	1	13	2	0	2	2	5	1	1	1	1	1	1	1	1	1	5	5	5	5	3	1	1	5	5	1	1	1	4	4	1	1	1	1	1	1	1	1	4	4	4	4	4	4	4	4	3	3	4
688	2	13	2	0	3	3	3	1	1	1	1	1	1	1	1	3	3	3	3	3	3	4	4	5	3	4	2	1	3	1	2	1	1	1	2	1	1	1	2	2	1	1	2	2	1	2	1	2	2
689	2	14	2	0	4	4	4	1	1	1	1	1	1	1	1	1	4	4	4	4	4	1	1	3	3	3	2	2	2	2	2	1	2	2	3	2	3	2	1	1	1	1	1	3	1	2	1	2	1
690	2	14	1	0	5	3	4	1	1	1	1	1	1	1	1	1	5	5	5	5	5	1	1	5	5	5	1	1	1	1	1	1	1	1	1	1	1	1	4	4	4	4	4	4	4	4	4	4	4
691	2	14	2	1	2	2	4	1	1	1	1	1	1	1	1	1	4	5	3	5	4	1	3	3	1	1	1	1	1	1	1	2	1	1	2	2	1	1	2	2	2	2	2	2	3	3	2	2	2
692	1	13	2	0	3	3	4	2	2	2	2	2	2	2	2	2	4	2	2	3	3	3	3	3	3	3	2	2	2	2	2	2	2	2	2	2	1	1	3	3	3	3	3	3	3	3	2	2	2
693	1	14	2	1	3	2	4	1	1	1	1	1	1	1	1	1	4	4	4	4	4	1	1	1	4	1	1	1	1	1	2	2	1	1	2	2	1	1	2	2	2	2	3	3	3	3	2	2	2
694	2	14	2	0	1	3	3	1	1	1	1	1	1	1	1	1	4	4	4	4	4	1	1	5	3	4	1	1	1	1	1	1	1	1	1	1	1	1	3	4	3	4	3	4	4	4	3	3	4
695	2	13	2	0	5	4	4	1	1	2	2	1	1	1	1	1	4	2	3	5	3	2	3	3	1	2	2	2	2	2	1	1	2	2	1	1	1	1	2	3	2	2	2	2	3	3	2	3	1
696	2	14	2	1	1	2	1	1	1	3	1	1	1	1	1	1	4	4	4	4	4	1	1	3	4	1	2	3	1	2	1	4	1	2	1	4	1	2	2	1	1	1	2	1	2	1	2	1	2
697	1	13	2	0	3	3	3	2	1	4	2	4	4	1	2	1	4	4	4	5	3	3	4	4	4	4	2	1	1	2	2	3	2	1	2	1	2	1	1	2	1	3	2	3	2	3	2	3	3
698	1	13	2	1	3	3	5	1	1	1	1	1	1	1	1	1	5	5	5	5	5	1	1	1	5	1	1	1	1	1	1	1	1	1	1	1	1	1	4	4	4	4	4	4	4	4	4	4	4
699	1	13	2	1	3	2	3	1	1	1	1	1	1	1	1	1	3	3	3	3	3	3	3	5	3	5	1	1	2	2	3	2	2	2	2	2	1	1	1	1	2	2	2	2	2	2	2	2	1
700	1	13	2	0	3	4	3	1	4	1	1	1	1	1	1	1	3	1	1	4	4	3	2	2	2	2	1	1	2	2	1	1	1	1	2	2	1	1	3	2	3	2	3	3	3	3	3	3	3
701	1	14	2	0	2	4	3	1	1	1	1	1	1	1	1	1	4	3	4	4	4	3	3	4	4	4	1	1	2	1	2	2	1	1	1	1	2	2	2	3	1	2	2	2	1	2	2	2	2
702	1	14	2	0	2	3	4	1	1	1	1	1	1	1	1	1	1	1	1	2	2	3	2	4	4	2	2	1	2	1	2	2	2	1	1	1	1	1	2	2	2	2	1	3	1	3	2	3	3
703	2	13	2	0	3	4	4	1	1	3	1	1	1	1	1	1	4	4	4	4	4	3	3	4	3	3	1	1	2	2	1	1	1	1	1	1	1	1	3	3	4	4	3	3	3	3	3	2	3
704	2	13	2	0	4	4	5	1	1	1	1	1	1	1	1	3	5	5	5	5	5	2	3	4	3	3	1	1	2	1	1	1	1	1	2	1	1	1	2	3	2	4	4	3	4	3	2	2	2
705	1	14	2	0	3	3	4	1	1	1	1	1	1	1	1	1	3	2	3	2	4	2	2	4	2	4	2	2	2	2	2	1	1	1	1	1	1	1	2	2	2	3	2	3	2	2	2	2	2
706	2	14	2	1	2	2	2	1	1	1	1	1	1	1	1	1	4	3	4	4	3	3	4	1	3	3	1	2	1	3	1	3	1	3	1	2	1	2	1	1	1	1	1	1	1	1	2	2	1
707	1	15	3	0	3	3	2	1	1	1	1	1	1	1	1	1	1	1	1	3	1	2	2	3	3	2	1	1	1	1	1	1	1	1	1	1	1	1	2	2	2	3	2	3	4	3	2	3	4
708	2	13	1	0	4	4	5	1	1	1	1	1	1	1	1	1	1	1	1	5	5	1	1	1	1	1	1	1	1	1	2	2	1	1	2	2	1	1	3	3	2	2	2	2	3	3	3	3	3
709	1	13	1	0	3	2	1	1	1	1	1	1	1	1	1	1	5	5	5	5	5	1	4	5	5	1	1	1	1	1	1	1	1	1	1	1	1	1	4	4	4	4	4	4	4	4	4	4	4
710	1	13	1	0	2	2	5	1	1	1	1	1	1	1	1	1	4	4	4	4	4	1	2	2	2	3	1	1	1	1	1	1	1	1	1	1	1	1	3	3	3	3	2	2	3	3	2	2	3
711	1	13	1	1	3	2	1	1	1	1	1	1	1	1	1	1	5	5	5	5	5	1	1	5	5	1	1	1	1	1	1	1	1	1	1	1	1	1	4	4	4	4	4	4	4	4	4	4	4
712	2	12	1	0	2	2	3	1	1	1	1	1	1	1	1	1	4	4	4	5	4	1	1	4	4	2	1	1	1	1	1	1	1	1	1	1	1	1	4	4	4	4	3	3	4	4	3	3	4
713	2	12	1	0	2	2	4	1	1	1	1	1	1	1	1	1	4	4	4	4	3	1	3	4	3	3	1	1	1	1	1	1	1	1	1	1	1	1	2	2	2	2	2	2	3	3	2	2	2
714	2	13	1	0	2	2	3	1	1	1	1	1	1	1	1	1	4	4	4	4	4	1	1	1	1	1	2	1	2	1	2	1	2	2	2	1	1	1	2	3	1	2	1	2	2	2	1	2	2
715	2	13	1	0	4	4	5	1	1	1	1	1	1	1	1	1	5	5	5	5	5	1	1	3	3	3	2	2	3	3	3	2	2	1	2	1	1	1	4	4	1	1	1	1	1	1	1	1	1
716	1	12	1	1	3	3	5	1	1	1	1	1	1	1	1	1	4	5	4	4	3	2	3	2	3	3	2	2	2	1	2	2	2	1	2	2	2	1	2	3	1	3	2	2	1	3	1	3	1
717	2	12	1	0	3	3	4	1	1	1	1	1	1	1	1	1	5	5	5	5	5	1	1	5	5	1	2	2	3	3	2	2	2	2	3	3	3	3	2	2	1	1	2	2	2	2	2	2	2
718	2	13	1	0	2	2	4	1	1	1	1	1	1	1	1	1	3	3	3	2	2	3	2	5	5	3	1	2	1	2	2	2	1	1	1	1	1	1	2	2	2	2	3	3	3	2	2	2	4
719	1	13	1	0	3	2	4	1	1	1	1	1	1	1	1	3	3	3	1	3	3	3	3	3	3	3	2	2	2	2	2	2	2	2	2	2	2	2	2	2	2	2	2	2	2	2	2	2	2
720	2	12	1	1	3	2	4	1	1	1	1	1	1	1	1	1	4	3	4	5	3	1	1	3	3	2	1	2	1	2	1	2	1	1	1	1	1	1	2	3	2	2	2	3	3	3	2	2	2
721	2	12	1	0	3	2	4	1	1	1	1	1	1	1	1	1	4	4	4	5	4	2	2	3	3	2	2	1	2	2	1	2	1	2	1	1	1	1	1	2	1	1	1	1	2	2	2	2	1
722	2	13	1	0	4	3	4	1	1	1	1	1	1	1	1	1	4	4	4	4	4	1	1	1	1	1	1	1	1	1	2	2	2	2	2	2	1	1	1	1	1	1	3	3	3	3	3	3	3
723	1	13	1	0	3	2	1	1	1	1	1	1	1	1	1	1	1	1	5	1	1	1	1	1	1	1	1	1	1	1	1	1	1	1	1	1	1	1	4	4	4	4	1	1	4	4	4	4	4
724	1	13	1	1	5	3	4	1	1	1	1	1	1	1	1	1	3	3	1	4	1	1	1	5	5	1	1	1	1	1	1	1	1	1	1	1	1	1	2	2	2	2	1	2	2	2	2	2	2
725	2	13	1	0	4	3	4	1	1	1	1	1	1	1	1	4	5	4	5	5	4	3	2	3	1	3	1	1	1	1	1	1	1	1	1	2	1	1	4	4	3	3	4	4	3	3	2	2	2
726	1	13	1	0	2	2	5	1	1	1	1	1	1	1	1	1	5	5	5	5	5	1	1	4	4	3	1	1	1	1	1	1	1	1	1	1	1	1	4	4	4	4	4	4	4	4	4	4	4
727	1	14	1	1	2	3	3	1	1	4	1	1	1	1	1	1	1	1	3	3	3	3	3	5	5	1	1	3	1	3	1	1	1	1	1	3	1	2	3	3	3	1	3	1	3	3	2	2	3
728	2	13	1	0	1	2	4	1	1	1	3	1	1	1	3	3	4	4	4	4	3	3	4	3	3	3	2	2	1	1	1	1	1	1	2	2	1	1	2	2	3	3	2	2	3	3	4	3	2
729	2	13	1	0	2	2	4	1	1	1	1	1	1	1	1	1	5	1	5	5	5	1	1	4	4	2	1	1	1	1	1	1	1	1	1	1	1	1	3	3	3	3	3	3	3	3	3	3	3
730	1	13	1	0	3	3	4	1	1	2	2	1	1	1	2	2	4	4	4	4	3	3	4	4	4	3	1	1	1	1	1	1	1	1	2	1	1	1	3	3	3	3	3	3	3	3	4	4	4
731	2	13	1	0	2	2	5	1	1	1	1	1	1	1	1	1	4	5	4	5	1	1	2	5	5	5	1	1	2	2	1	1	1	1	1	1	1	1	3	3	3	3	4	4	4	4	2	2	4
732	1	13	1	0	4	2	4	1	1	1	1	1	1	1	1	1	4	4	4	4	4	2	3	3	4	2	2	2	1	1	1	1	1	1	2	2	1	1	3	3	3	3	3	3	3	3	3	3	3
733	2	13	1	0	5	5	3	1	1	1	1	1	1	1	1	1	1	1	1	1	1	5	5	5	1	5	1	1	1	1	1	1	1	1	1	1	1	2	4	4	4	4	4	3	4	4	4	2	4
734	2	13	1	0	3	4	4	1	1	2	1	1	1	1	1	1	4	4	4	3	3	2	3	3	3	3	1	1	1	1	1	1	1	1	1	1	1	1	4	4	4	4	3	4	3	3	3	3	3
735	2	12	1	0	1	2	3	1	1	1	1	1	1	1	1	1	5	5	5	5	5	2	2	3	1	1	2	3	3	3	3	4	2	2	3	2	2	3	2	1	1	1	1	2	2	2	1	1	2
736	2	12	1	0	2	4	3	1	1	2	1	1	1	1	1	1	5	3	3	5	4	3	4	5	2	5	1	2	2	3	1	3	1	2	2	3	1	2	2	2	1	2	2	3	2	4	2	3	2
737	2	12	1	0	3	2	4	1	1	1	1	1	1	1	1	1	4	4	4	4	4	1	2	3	3	3	1	1	1	1	1	1	1	1	1	1	1	1	4	4	4	4	4	4	4	4	4	4	4
738	2	13	1	0	3	4	4	1	1	1	1	1	1	1	2	2	4	4	5	4	2	2	3	3	3	2	1	1	2	2	2	2	2	2	1	2	1	1	3	3	2	1	4	2	2	3	2	3	2
739	2	13	1	0	4	3	5	1	1	1	1	1	1	1	1	1	5	5	5	5	5	2	2	3	3	3	1	1	2	1	2	1	2	1	2	1	1	1	2	3	2	3	2	4	4	4	2	3	2
740	2	13	1	1	2	2	2	1	1	1	1	1	1	1	1	5	5	5	5	5	5	1	1	1	1	1	1	1	2	2	1	1	1	1	2	2	1	1	4	4	4	4	2	4	2	3	1	4	3
741	2	13	1	0	3	2	4	1	1	1	1	1	1	1	1	1	4	1	4	5	1	1	1	2	3	1	1	1	1	1	1	1	1	1	2	2	1	1	4	4	4	4	4	4	4	4	3	4	3
742	2	13	1	0	3	2	3	1	1	1	1	1	1	1	3	3	3	2	3	3	3	3	4	5	3	5	2	2	2	2	2	2	1	1	2	2	1	1	3	3	2	2	2	2	1	2	2	2	2
743	2	12	1	0	2	3	5	1	1	1	1	1	1	1	1	1	4	5	4	5	3	1	1	4	3	5	2	1	1	1	2	1	2	1	2	2	1	1	3	3	3	3	3	3	4	3	2	2	3
744	2	14	1	0	5	3	5	1	1	1	1	1	1	1	1	1	5	5	5	5	5	1	1	1	1	1	1	1	1	1	1	1	1	1	1	1	1	1	3	4	4	4	4	4	4	4	4	4	4
745	2	14	1	0	2	2	3	1	1	1	1	1	1	1	1	1	1	1	1	4	4	1	5	4	4	1	1	1	1	1	1	1	1	1	1	1	1	1	4	4	4	4	4	4	4	4	4	4	4
746	1	13	1	1	3	4	1	3	3	3	3	3	3	3	3	3	3	3	3	3	1	1	1	5	5	1	1	1	2	2	1	1	1	1	1	1	1	1	4	4	4	4	4	4	4	4	4	4	4
747	2	12	1	0	3	3	4	1	1	1	1	1	1	1	1	1	5	4	3	5	2	1	1	3	4	2	1	1	1	2	1	2	1	1	1	2	1	1	3	3	3	2	2	2	2	2	2	2	2
748	2	13	1	0	3	2	3	1	1	1	1	1	1	2	3	3	3	2	3	5	2	2	4	4	3	4	1	1	1	1	1	2	1	1	1	1	1	1	3	3	1	1	1	2	4	4	2	2	3
749	1	13	1	1	2	2	5	1	1	1	1	1	1	1	1	1	5	5	5	5	5	1	1	1	1	1	2	2	2	2	1	1	1	1	2	2	2	2	4	4	2	2	4	4	4	4	4	4	3
750	2	13	1	0	2	1	4	1	1	1	3	1	1	1	1	5	5	5	4	5	5	3	2	3	5	2	1	1	1	1	2	2	1	1	1	1	1	1	2	4	3	3	3	4	2	4	2	2	3
751	1	13	1	0	3	3	4	1	1	1	1	1	1	1	1	1	5	5	5	5	5	1	1	1	1	1	1	1	2	1	1	1	1	1	1	1	1	1	1	4	1	1	3	4	2	3	2	3	2
752	2	12	1	1	2	2	4	1	1	1	1	1	1	1	1	1	5	5	5	5	5	1	1	4	4	1	1	1	1	1	1	1	1	1	1	1	1	1	4	4	4	4	3	4	2	3	3	3	4
753	2	12	1	0	4	4	3	1	1	3	1	1	1	1	1	1	4	3	3	3	4	3	1	3	3	4	2	1	4	2	1	1	2	1	2	2	1	1	1	3	1	3	1	4	4	4	2	3	1
754	2	13	1	0	2	2	3	1	1	1	1	1	1	1	2	2	5	4	3	4	3	2	2	4	4	4	2	2	2	2	2	2	2	2	2	2	1	1	2	2	2	2	2	2	2	2	2	2	2
755	1	13	1	0	2	2	5	1	1	1	1	1	1	1	1	1	5	5	5	5	4	1	2	5	5	1	1	1	1	1	1	1	1	1	1	1	1	1	3	3	2	2	2	2	3	3	2	2	4
756	1	12	1	0	2	2	5	1	1	1	1	1	1	1	1	2	4	5	4	5	2	1	2	2	2	1	1	1	1	1	1	1	1	1	1	1	1	1	4	4	3	4	4	4	4	4	3	3	4
757	2	13	1	0	2	2	4	1	1	1	1	1	1	1	1	1	4	5	5	5	3	3	2	5	5	4	1	1	1	1	1	1	1	1	1	1	1	1	4	4	4	3	3	3	4	4	4	4	4
758	2	13	1	0	5	5	3	1	1	1	1	1	1	1	1	1	5	4	3	3	3	1	4	5	3	3	1	1	1	1	1	1	1	1	1	1	1	1	3	4	2	3	4	4	4	4	2	2	1
759	1	13	1	0	3	4	4	1	1	1	1	1	1	1	1	1	5	5	5	5	4	1	1	5	3	3	1	1	1	1	2	2	1	1	1	1	1	1	3	3	3	3	3	3	4	4	2	2	3
760	2	12	1	0	3	2	4	1	1	1	1	1	1	1	1	1	4	4	4	4	4	1	1	1	1	1	1	1	2	2	1	1	1	1	1	1	1	1	3	3	3	4	4	4	4	4	3	4	3
761	2	14	1	0	3	3	3	1	1	1	1	1	1	1	1	3	5	5	5	5	5	5	1	1	1	1	1	1	1	1	1	1	1	1	1	1	1	1	4	4	4	4	4	4	4	4	3	3	4
762	2	13	1	0	3	3	3	1	1	1	1	1	1	1	1	1	3	2	4	3	2	3	4	3	3	2	1	1	1	1	1	2	1	1	1	2	1	2	2	2	2	1	1	1	2	3	1	2	2
763	1	12	1	0	2	3	4	1	1	1	1	1	1	1	1	3	4	5	4	4	3	2	1	2	2	2	1	1	2	2	1	1	1	1	1	1	1	1	3	3	3	3	3	4	4	4	3	3	4
764	2	12	1	0	2	2	5	1	1	1	1	1	1	1	1	1	4	4	4	4	4	1	3	5	5	3	1	1	1	1	1	1	1	1	1	1	1	1	2	2	1	3	2	3	3	3	3	3	2
765	1	13	1	0	2	3	5	1	1	1	1	1	1	1	2	2	1	1	1	1	1	1	1	5	5	5	1	1	1	1	1	1	1	1	2	2	1	1	4	4	4	4	4	4	4	4	3	3	4
766	1	12	1	0	1	2	2	1	1	2	1	1	1	1	1	2	3	3	4	3	2	4	4	5	3	4	2	2	1	1	1	1	1	1	2	2	1	1	3	3	2	3	2	2	1	2	2	3	2
767	2	13	1	0	3	2	4	1	1	1	1	1	1	1	1	1	5	5	5	5	1	1	1	5	5	1	1	1	1	1	2	1	1	1	1	1	1	1	3	3	2	3	3	3	3	3	2	2	2
768	1	13	1	1	3	3	4	1	1	1	1	1	1	1	1	1	5	5	5	5	3	3	1	5	5	5	2	1	3	1	1	1	2	1	1	1	1	1	3	3	3	3	3	3	3	3	3	3	2
769	1	13	1	0	3	2	4	1	1	1	1	1	1	1	1	1	4	4	4	4	3	1	1	1	1	2	1	1	1	1	1	1	1	1	1	1	1	1	3	3	3	3	3	3	2	2	2	2	2
770	2	14	1	0	3	3	4	1	1	1	1	1	1	1	1	1	5	5	5	5	5	1	4	5	5	5	2	2	1	1	2	2	1	1	2	2	1	1	2	2	2	2	2	2	2	2	2	2	2
771	2	13	1	0	2	2	1	1	1	1	1	1	1	1	1	1	4	4	4	5	1	3	1	1	1	1	1	1	2	2	2	1	1	1	1	1	1	1	4	4	4	4	4	4	4	4	2	2	4
772	2	12	1	0	4	4	3	1	1	1	1	1	1	1	1	3	4	4	4	5	5	2	3	4	4	3	2	2	2	2	2	2	1	1	1	1	1	1	3	3	3	3	3	3	3	3	3	3	3
773	2	12	1	0	1	1	1	1	1	1	1	1	1	1	1	1	5	5	3	5	3	1	3	3	3	3	1	1	1	1	1	1	1	1	1	1	1	1	4	4	4	4	2	2	4	4	2	3	4
774	1	13	1	0	3	3	5	3	1	2	1	1	1	1	1	1	1	1	3	3	3	4	2	3	4	1	1	1	2	2	1	1	2	1	2	2	1	1	2	2	3	3	2	2	2	2	2	2	3
775	2	13	1	0	3	3	4	1	1	1	1	1	1	1	1	1	4	4	5	5	4	1	4	5	5	4	1	1	1	1	1	1	1	1	2	1	1	1	2	3	2	4	2	4	2	4	2	3	2
776	1	12	1	0	2	2	5	1	1	1	1	1	1	1	1	1	1	1	1	5	1	1	5	5	5	1	1	1	1	1	1	1	1	1	1	1	1	1	4	4	4	4	4	4	4	4	4	4	4
777	1	12	1	1	2	2	5	1	1	1	1	1	1	1	1	1	5	5	5	5	5	3	3	5	5	3	1	1	1	1	1	1	1	1	1	1	1	1	3	3	2	2	3	3	3	3	3	3	3
778	2	13	1	0	2	2	5	1	1	1	1	1	1	1	1	1	4	1	5	5	5	1	1	1	1	1	3	3	1	1	3	3	1	1	4	4	1	1	2	2	1	1	1	1	2	2	1	1	2
779	1	13	1	0	2	2	3	1	1	1	1	1	1	1	1	1	5	5	4	4	2	2	4	4	3	3	2	2	1	3	2	3	1	2	2	3	3	3	2	1	1	1	2	1	1	1	1	1	2
780	1	13	1	0	2	2	4	2	2	2	3	1	2	1	2	1	4	4	4	4	3	2	3	3	2	3	2	1	1	2	2	2	2	1	1	1	2	1	4	3	2	2	3	3	3	3	3	3	3
781	2	12	1	0	2	2	4	1	1	1	1	1	1	1	3	3	4	4	4	3	4	2	2	4	4	2	1	1	1	1	1	1	1	1	1	1	1	1	3	3	3	3	3	3	3	3	3	3	3
782	2	13	1	0	2	1	4	1	1	1	1	1	1	1	1	1	5	5	5	5	5	1	1	5	5	3	1	1	2	2	2	2	1	2	2	2	1	1	4	4	2	2	3	3	3	3	2	2	4
783	1	13	1	1	2	2	5	1	1	1	1	1	1	1	1	1	5	5	5	5	5	1	1	1	1	1	1	1	1	1	1	1	1	1	1	1	1	1	4	4	4	4	4	4	4	4	4	4	4
784	2	12	1	0	2	2	3	1	1	1	1	1	1	1	1	1	3	3	3	3	2	2	1	1	1	1	2	2	2	2	3	2	2	1	2	1	2	1	1	2	1	1	2	1	1	1	1	1	1
785	2	12	1	0	2	2	3	1	1	1	1	1	1	1	1	1	5	4	4	5	4	1	1	5	4	3	2	1	1	1	2	1	1	1	1	1	1	1	3	3	3	3	3	3	3	3	3	3	3
786	2	12	1	0	2	2	3	1	1	1	1	1	1	1	2	2	3	3	3	4	2	3	3	3	2	2	2	2	2	2	2	2	2	2	2	2	2	2	2	2	2	2	1	1	1	1	1	1	1
787	1	12	1	0	2	2	5	1	1	1	1	1	1	1	1	1	5	5	5	5	5	1	1	4	4	4	1	1	1	1	1	1	1	1	1	1	1	1	4	4	4	4	4	4	4	4	4	4	4
788	2	13	1	1	2	2	3	1	1	1	1	1	1	1	1	1	4	1	5	5	5	1	1	3	3	1	1	1	1	4	1	4	1	4	1	4	1	4	4	1	4	1	4	1	1	2	4	1	1
789	2	13	1	1	2	3	2	1	1	1	1	1	1	1	1	1	4	4	5	3	2	2	2	3	3	1	1	1	1	1	1	2	1	1	1	1	1	1	3	4	1	2	1	2	2	2	2	2	2
790	2	13	1	0	3	3	4	1	1	1	1	1	1	1	1	3	3	4	4	4	3	1	3	4	4	3	1	1	1	1	1	1	1	1	1	1	1	1	3	3	3	3	3	3	3	3	3	3	3
791	2	13	1	0	2	1	3	1	1	3	1	1	1	1	1	1	1	4	4	3	2	3	3	3	3	4	1	3	2	2	2	3	1	2	1	1	1	1	2	2	1	1	2	2	3	3	2	1	2
792	2	12	1	0	4	2	4	1	1	1	1	1	1	1	1	1	4	4	4	5	5	3	3	3	3	3	2	1	1	1	2	2	1	1	1	1	1	1	3	3	1	2	2	2	2	2	2	3	2
793	2	12	1	1	3	4	4	1	1	1	1	1	1	1	1	1	5	4	4	5	3	3	3	4	3	4	1	1	1	1	1	1	1	1	1	1	1	1	3	3	3	3	4	4	4	4	4	4	4
794	1	12	1	0	4	2	1	1	1	1	1	1	1	1	1	1	1	1	1	5	1	1	1	1	1	1	1	1	2	2	1	1	4	2	2	2	1	1	4	4	4	4	4	4	4	4	4	4	4
795	1	13	1	0	2	2	5	1	1	1	1	1	1	1	1	1	3	4	3	5	5	3	3	3	2	3	2	2	1	1	2	2	1	1	2	2	2	2	2	2	2	2	3	3	3	3	3	3	3
796	2	12	1	0	4	4	4	1	1	1	1	1	1	1	1	2	5	5	4	4	4	2	3	4	5	3	1	1	1	1	2	2	1	1	1	1	1	1	3	3	3	3	4	4	4	4	3	3	3
797	1	12	1	0	3	2	4	1	1	1	1	1	1	1	1	1	4	4	5	5	5	1	1	1	4	1	1	1	2	2	1	1	1	1	1	1	1	1	4	4	3	3	4	4	4	4	4	4	4
798	1	12	1	0	3	3	4	1	1	1	1	1	1	1	1	1	5	5	5	4	4	3	2	3	3	3	1	2	1	2	1	1	1	1	1	1	1	2	4	3	4	2	4	4	4	1	4	1	4
799	1	12	1	0	2	2	1	1	1	1	1	1	1	1	1	1	1	1	1	1	1	1	1	1	1	1	1	1	1	1	1	1	1	1	1	1	1	1	1	1	1	1	1	1	1	1	1	1	1
800	2	13	1	0	2	3	4	1	1	1	1	1	1	1	1	1	5	5	5	5	4	1	2	3	3	2	1	1	1	1	1	2	1	1	1	2	1	1	3	4	3	2	3	2	3	3	2	2	2
801	1	14	1	1	4	3	5	1	1	1	1	1	1	1	1	1	5	5	5	5	1	1	1	1	1	1	1	1	1	1	1	1	1	1	1	1	1	1	4	4	4	4	4	4	4	4	4	4	4
802	2	13	1	0	3	4	5	1	1	2	1	1	1	1	1	1	4	3	4	4	3	1	1	2	1	1	1	1	1	1	1	3	1	1	1	1	1	1	1	1	1	1	1	1	3	3	2	2	2
803	1	12	1	0	2	2	5	1	1	1	1	1	1	1	1	1	4	1	4	4	2	3	3	4	3	3	1	1	2	2	1	1	1	1	1	1	1	1	4	3	3	3	3	3	4	4	3	3	4
804	2	13	1	0	4	2	4	1	1	1	1	1	1	1	1	1	5	5	5	5	5	2	1	2	2	1	2	2	1	1	1	2	1	1	1	2	1	1	2	2	2	2	2	2	2	1	2	2	1
805	2	13	1	1	3	2	3	1	1	1	1	1	1	1	1	1	5	5	5	5	1	1	1	5	5	1	1	1	2	2	1	1	1	1	1	1	1	1	4	4	4	4	4	4	4	4	2	3	4
806	2	13	1	0	3	2	5	1	1	1	1	1	1	1	1	1	5	5	5	5	5	1	1	5	5	1	1	1	4	1	1	1	1	1	1	1	1	1	3	4	2	4	1	4	2	4	2	4	3
807	2	13	1	1	2	2	5	1	1	1	1	1	1	1	1	1	5	3	5	4	3	2	3	3	3	3	1	1	2	2	1	1	2	1	1	1	1	1	1	1	2	2	2	2	1	1	1	2	2
808	1	13	1	1	2	2	3	1	1	1	1	1	1	1	1	1	5	5	5	5	5	1	1	3	3	1	1	1	1	1	1	1	1	1	1	1	1	1	4	4	4	4	4	4	4	4	4	4	4
809	2	13	1	0	3	2	5	1	1	1	1	1	1	1	1	1	4	4	4	5	4	1	1	2	2	2	2	2	2	2	2	2	1	1	2	2	1	1	1	2	1	2	1	2	2	3	2	2	1
810	2	13	1	0	2	2	5	1	1	1	1	1	1	1	1	1	4	4	4	5	4	1	2	3	4	1	1	1	1	1	1	1	1	1	2	1	1	1	2	3	2	2	2	2	3	3	2	3	1
811	1	12	1	0	2	2	5	1	1	1	1	1	1	1	1	1	5	5	5	5	5	1	1	1	1	1	1	1	1	1	1	1	1	1	1	1	1	1	4	4	4	4	4	4	4	4	4	4	4
812	1	13	1	0	2	2	2	1	1	1	1	1	1	1	1	1	1	1	1	4	5	1	1	1	1	1	2	1	2	1	2	1	3	1	3	1	1	1	2	4	3	4	2	3	2	3	2	3	3
813	1	12	1	0	3	3	4	1	1	1	1	1	1	1	1	1	5	5	5	5	5	1	1	1	1	1	1	1	1	1	1	1	1	1	1	1	1	1	4	4	3	3	4	4	4	4	3	3	3
814	1	13	1	0	2	1	1	1	1	1	1	1	1	1	1	4	4	4	4	5	5	5	5	4	4	4	2	2	3	3	1	1	1	1	1	1	1	1	4	4	4	4	4	4	4	4	2	2	2
815	2	13	1	0	2	3	5	1	1	1	1	1	1	1	1	1	4	4	4	5	1	1	4	4	4	2	1	1	1	1	1	1	1	1	1	1	1	1	4	4	4	4	4	4	4	4	4	4	4
816	1	13	1	0	2	2	3	1	1	2	1	1	1	2	1	1	3	4	4	4	3	3	2	3	3	2	2	2	1	1	2	2	2	2	1	1	1	1	2	2	2	2	2	2	3	3	2	2	2
817	1	13	1	0	3	3	4	1	1	1	1	1	1	1	1	1	3	3	3	3	3	3	3	3	3	3	2	2	1	1	1	1	2	3	2	3	1	1	1	1	2	1	2	1	2	1	2	1	1
818	2	13	1	0	4	4	4	1	1	1	1	1	1	1	1	1	5	5	3	5	3	1	3	3	4	3	1	1	1	1	1	2	1	1	1	1	1	1	3	3	2	2	2	4	3	3	3	3	3
819	1	12	1	0	4	5	2	1	1	1	1	1	1	1	1	1	4	5	4	5	4	1	1	3	3	1	2	2	1	1	2	2	1	1	1	1	1	1	3	3	2	2	3	3	2	3	2	2	3
820	1	13	1	0	2	2	2	1	1	1	1	1	1	1	1	1	5	5	4	5	3	1	1	3	1	3	1	1	1	1	1	1	1	1	1	1	1	1	4	4	4	4	4	4	4	4	3	3	4
821	1	13	1	0	3	3	4	1	1	1	1	1	1	1	1	1	5	4	4	4	2	1	1	3	5	4	2	1	2	2	1	1	1	1	2	1	1	1	3	3	3	3	1	1	2	2	2	2	2
822	1	13	1	0	3	4	4	2	1	1	1	1	1	1	1	1	1	1	2	3	3	3	2	4	3	4	2	1	3	2	3	2	2	1	2	2	1	1	2	1	2	1	2	4	3	4	2	4	3
823	1	12	1	0	3	3	3	1	1	1	1	1	1	1	1	1	5	5	5	5	5	2	2	3	1	1	1	1	1	1	1	1	1	1	1	2	1	1	3	3	3	3	3	3	3	3	2	2	2
824	1	13	1	0	3	1	4	1	1	1	1	1	1	1	1	1	4	3	4	4	2	1	2	4	3	3	1	1	1	1	1	1	1	1	1	1	1	1	4	4	4	4	4	4	4	4	3	4	4
825	2	13	1	0	2	1	2	1	1	2	1	1	1	1	1	1	5	4	4	4	5	3	3	3	4	3	3	3	2	3	4	4	1	2	2	2	4	4	1	1	2	2	2	2	2	2	2	2	2
826	1	12	1	0	1	4	3	1	1	1	1	1	1	1	1	3	3	3	3	4	3	2	2	4	3	2	2	2	2	2	2	2	2	2	1	1	1	1	2	2	2	2	2	2	3	3	2	2	2
827	1	12	1	0	2	2	4	1	1	1	1	1	1	1	1	1	2	1	3	4	1	1	2	5	4	2	3	2	4	4	2	2	3	2	3	3	4	3	2	2	2	2	2	2	4	4	2	2	2
828	1	12	1	0	3	3	3	1	1	1	1	1	1	1	1	1	2	2	2	2	2	1	1	2	3	3	2	2	2	2	3	3	2	1	2	2	1	1	3	2	3	3	3	3	3	3	2	3	2
829	2	13	1	0	2	2	4	1	1	1	1	1	1	1	1	5	5	5	5	5	5	1	1	1	1	1	2	2	2	2	2	2	2	2	2	2	1	1	2	3	1	1	1	1	1	1	1	1	1
830	1	12	1	1	4	3	4	1	1	1	1	1	1	1	1	1	5	5	5	5	1	3	4	5	5	3	1	1	1	1	1	1	2	2	2	2	1	1	3	3	3	3	4	4	4	4	2	2	3
831	2	14	1	1	4	3	4	1	1	1	1	1	1	1	1	1	5	5	5	5	5	1	1	5	1	1	1	1	2	1	1	1	2	1	1	1	1	1	4	3	3	3	4	3	3	3	2	2	3
832	2	14	1	0	2	4	5	1	1	1	1	1	1	1	1	1	5	5	4	5	1	1	5	5	4	4	1	1	1	1	2	1	1	1	1	1	2	2	2	2	3	3	1	1	3	3	2	2	2
833	2	13	1	0	2	2	3	1	1	1	1	1	1	1	1	1	3	3	4	5	3	2	3	3	3	3	1	1	1	1	2	2	1	2	1	2	2	2	1	3	2	4	2	4	2	4	2	4	1
834	2	13	1	0	3	4	4	1	1	1	1	1	1	1	1	5	5	5	5	5	5	1	4	5	5	5	2	2	2	2	3	3	2	2	2	2	1	1	3	3	3	3	4	4	3	3	2	2	4
835	2	12	1	0	3	4	4	1	1	1	1	1	1	1	1	1	4	4	4	4	4	3	2	4	4	3	2	2	2	2	1	1	2	2	1	1	1	1	4	3	3	3	2	2	3	3	3	3	2
836	1	13	1	0	3	3	4	1	1	1	1	1	1	1	1	1	5	5	5	5	5	1	1	5	5	1	2	1	1	1	2	1	1	1	1	1	1	1	3	4	2	4	2	4	4	4	2	4	2
837	1	13	1	0	3	3	4	1	1	1	1	1	1	1	1	1	5	4	4	5	4	1	1	3	2	1	1	1	1	1	2	1	1	1	1	1	1	1	3	3	3	3	3	3	4	4	4	4	4
838	2	13	1	0	3	3	5	1	1	1	1	1	1	1	1	5	5	5	5	5	5	1	3	3	3	3	1	1	2	2	1	1	1	1	1	1	1	1	3	3	3	3	3	3	3	3	3	3	3
839	1	12	1	0	2	2	3	1	1	1	1	1	1	1	1	3	5	4	3	5	4	1	2	3	3	1	2	1	2	2	3	1	1	1	2	1	1	1	2	2	3	3	4	2	2	3	2	2	2
840	2	13	1	0	2	2	5	1	1	1	1	1	1	1	1	1	5	1	5	5	5	1	1	1	1	5	1	2	1	1	1	2	1	1	1	1	1	1	4	4	2	2	2	4	4	4	3	2	4
841	1	13	1	0	2	2	4	1	1	1	1	1	1	1	1	1	1	4	4	3	3	2	3	3	3	2	2	2	1	2	1	1	2	2	1	1	1	1	2	2	2	3	2	2	3	3	2	2	2
842	2	12	1	1	2	2	4	1	1	1	1	1	1	1	1	1	5	5	5	5	5	3	3	3	3	3	1	1	1	1	1	1	1	1	1	1	1	1	2	2	2	2	1	1	2	2	2	2	3
843	2	12	1	0	2	2	5	1	1	1	1	1	1	1	1	1	5	5	5	5	5	1	1	1	1	1	1	1	1	1	1	1	1	1	1	1	1	1	4	4	4	4	4	4	4	4	4	4	4
844	1	13	1	0	3	3	5	1	1	1	1	1	1	1	1	1	5	5	5	5	1	1	1	1	1	1	1	1	1	1	1	1	1	1	1	1	1	1	4	4	4	4	4	4	4	4	3	3	4
845	2	12	1	0	3	3	4	1	1	1	1	1	1	1	1	1	5	5	5	5	5	3	3	5	3	3	1	1	2	2	2	1	1	1	1	1	1	1	3	3	3	3	3	3	2	4	2	3	3
846	2	13	1	0	3	4	3	1	1	1	1	1	1	1	1	1	5	4	5	5	3	1	1	4	5	2	1	1	1	1	1	1	1	1	1	1	1	1	4	4	3	4	4	4	4	4	4	4	4
847	1	14	1	0	2	3	5	1	1	1	1	1	1	1	1	1	5	5	5	5	4	1	1	1	1	1	1	1	1	1	1	1	1	1	1	1	1	1	4	4	3	3	3	3	4	4	3	3	2
848	2	13	1	0	4	3	4	1	1	1	1	1	1	1	1	1	4	4	4	4	4	2	3	3	3	2	2	2	1	1	1	1	2	2	1	1	1	1	1	1	2	2	3	2	3	3	2	2	1
849	2	12	1	0	3	2	5	1	1	1	1	1	1	1	1	1	5	5	5	5	5	1	1	3	3	1	2	1	2	1	1	2	2	1	2	1	1	1	2	3	2	2	2	3	2	3	2	3	2
850	2	12	1	0	3	4	4	1	1	1	1	1	1	1	1	1	5	5	5	5	5	1	1	1	1	1	1	1	1	1	1	1	1	1	1	1	1	1	4	4	4	4	3	3	1	1	4	4	4
851	2	13	1	0	3	3	3	1	1	1	1	1	1	1	1	1	5	5	5	5	5	1	1	1	1	1	2	2	2	2	2	2	2	2	3	3	2	2	1	1	1	1	4	4	1	1	1	1	1
852	1	13	1	0	2	2	4	1	1	1	1	1	1	1	1	1	5	5	5	5	5	1	1	1	1	2	1	1	1	1	1	1	1	1	1	1	1	1	3	3	3	3	4	3	4	4	4	4	4
853	1	14	2	0	2	3	5	1	1	1	1	1	1	1	1	3	3	3	3	4	3	3	3	3	3	3	1	1	1	1	1	1	1	1	1	1	1	1	3	3	3	3	2	2	2	2	2	2	2
854	2	12	1	0	3	3	4	1	1	1	1	1	1	1	1	1	4	4	4	5	3	1	4	4	4	2	1	1	1	1	1	1	1	1	1	1	1	1	2	3	1	3	1	2	3	3	2	2	1
855	1	14	2	0	3	3	1	1	1	1	1	1	1	1	1	1	3	3	4	4	4	1	3	3	3	3	1	1	1	1	1	1	1	1	1	1	1	1	4	4	4	3	2	2	2	2	3	3	3
856	2	15	2	0	2	1	4	1	1	1	1	1	1	1	1	1	4	4	4	4	4	2	3	3	4	3	1	1	2	2	2	3	1	1	2	2	1	1	3	3	3	3	3	3	2	2	2	2	3
857	1	13	2	0	2	3	4	1	1	1	1	1	1	1	1	1	1	1	1	4	4	1	1	1	1	1	2	2	1	1	2	2	1	1	2	2	1	1	2	3	2	2	1	2	2	2	2	2	2
858	2	13	2	0	2	2	4	1	1	1	1	1	1	1	1	1	1	1	1	1	1	1	1	1	1	1	1	1	1	1	1	1	1	1	1	1	1	1	1	1	1	1	1	1	1	1	1	1	1
859	1	13	2	1	4	4	4	1	1	1	1	1	1	1	1	1	1	1	1	1	1	1	1	1	1	1	1	1	1	1	1	1	1	1	1	1	1	1	1	1	1	1	1	1	1	1	3	2	4
860	1	13	2	0	2	2	2	1	1	1	1	1	1	1	1	1	4	5	5	5	4	1	1	1	1	1	1	1	1	1	1	1	1	1	2	2	1	1	3	3	3	3	2	2	2	2	2	2	2
861	2	14	2	0	4	4	5	2	2	2	2	1	1	1	1	1	5	5	5	5	5	3	3	4	3	3	2	2	3	2	1	1	2	1	1	1	2	1	2	2	3	3	3	3	2	2	2	2	2
862	1	14	2	0	1	1	3	1	1	1	1	1	1	1	1	1	5	5	5	5	4	1	1	3	3	1	1	1	1	1	1	1	1	1	1	1	1	1	2	3	2	3	2	3	2	3	1	2	3
863	2	13	2	0	2	2	4	1	1	1	1	1	1	1	1	1	4	4	4	4	4	2	2	1	2	2	2	2	2	2	2	2	1	1	3	3	2	2	2	2	1	1	2	2	2	2	2	2	2
864	2	13	1	0	2	2	5	1	1	1	1	1	1	1	1	1	4	3	4	5	4	1	1	5	5	5	1	1	1	1	1	1	1	1	1	1	1	1	4	4	4	4	4	4	4	4	4	4	4
865	1	12	1	0	5	4	4	1	1	1	1	1	1	1	1	1	3	3	3	4	4	1	1	4	1	1	1	1	1	1	2	1	1	1	1	1	1	1	3	3	3	3	3	3	3	3	3	3	3
866	2	13	2	0	2	2	5	1	1	1	1	1	1	1	1	1	4	4	4	4	3	1	1	4	3	3	1	1	1	1	1	1	1	1	1	1	1	1	3	3	3	3	3	3	3	3	2	2	3
867	2	13	1	0	1	2	3	1	1	1	1	1	1	1	1	1	3	3	3	3	3	1	3	4	3	2	1	1	1	1	1	1	1	1	2	1	1	1	1	4	1	3	1	3	2	4	1	2	1
868	2	12	1	1	3	4	3	1	1	1	1	1	1	1	1	1	4	4	5	5	3	1	1	3	3	2	1	1	1	1	1	1	1	1	2	2	1	1	2	3	3	3	2	3	4	4	2	3	3
869	2	15	2	0	2	2	4	1	1	1	1	1	1	1	1	1	4	4	4	4	4	2	1	4	2	4	1	1	1	1	1	1	1	1	1	1	1	1	4	4	3	4	2	2	4	4	4	4	4
870	1	14	2	0	4	4	5	1	1	1	1	1	1	1	1	3	3	3	3	5	5	1	1	4	4	1	1	1	1	1	1	1	1	1	1	1	1	1	3	3	2	2	2	3	2	3	2	3	3
871	2	14	2	1	3	4	3	1	1	1	1	1	1	1	1	3	5	5	5	5	4	1	1	4	3	1	1	1	1	1	1	1	1	1	1	1	1	1	4	4	4	4	4	4	4	4	4	4	4
872	1	13	2	0	3	2	2	1	1	1	1	1	1	1	1	1	5	5	5	5	5	1	1	1	1	1	1	1	1	1	1	1	1	1	1	1	1	1	4	4	4	4	4	4	4	4	4	4	4
873	2	14	2	0	2	2	4	1	1	1	1	1	1	1	1	1	5	5	5	5	5	2	4	3	3	2	2	4	2	3	1	4	2	3	4	4	1	3	4	2	2	1	3	2	3	2	4	1	3
874	2	12	1	0	3	3	4	1	1	1	1	1	1	1	1	1	5	5	5	5	5	1	1	1	1	1	1	1	1	1	1	1	1	1	1	1	1	1	4	4	4	4	4	4	4	4	4	4	4
875	2	14	2	0	5	3	3	1	1	2	1	1	1	1	1	4	4	4	5	3	3	2	3	4	3	3	1	1	2	2	2	2	1	2	1	1	2	1	3	4	2	2	2	3	2	3	2	2	2
876	2	13	2	0	4	5	4	1	1	1	1	1	1	1	1	1	3	1	4	4	3	3	5	5	5	4	1	2	1	1	1	1	1	1	1	1	1	1	4	4	2	4	4	4	4	4	4	4	3
877	2	13	1	0	2	3	4	1	1	1	1	1	1	1	1	1	1	1	1	1	1	1	1	1	1	1	2	1	1	1	3	2	1	1	2	1	1	1	1	3	1	2	1	1	3	3	2	2	2
878	1	13	1	0	5	2	4	1	1	1	1	1	1	1	1	1	5	5	5	5	5	1	1	5	5	1	1	1	2	1	1	1	1	1	1	1	1	1	3	4	3	3	4	4	4	4	3	3	3
879	1	13	2	0	2	2	4	1	1	1	1	1	1	1	1	1	4	4	4	4	2	4	2	5	5	2	1	1	1	1	2	2	1	1	1	1	1	1	3	3	3	3	2	2	3	3	2	2	4
880	2	13	2	0	2	2	5	1	1	1	1	1	1	1	1	1	1	1	1	4	4	1	1	4	4	2	1	1	1	1	1	1	1	1	1	1	1	1	3	3	3	3	3	3	3	3	3	3	3
881	2	12	1	0	1	2	4	1	1	1	1	1	1	1	1	1	3	3	3	4	3	3	3	3	3	3	2	2	1	1	1	1	1	1	2	2	1	1	2	2	3	2	2	2	3	2	3	2	3
882	1	14	2	0	3	3	3	1	1	1	1	1	1	1	1	1	5	5	5	5	5	1	1	1	1	1	1	1	1	1	2	2	1	1	1	1	1	1	3	4	4	4	3	4	3	3	2	3	3
883	2	15	2	0	5	2	3	1	1	1	1	1	1	1	1	1	4	4	3	5	4	1	1	1	1	1	2	1	2	1	1	1	1	1	2	2	1	1	2	3	2	2	2	2	2	2	3	2	1
884	2	13	2	0	4	3	5	1	1	1	1	1	1	1	1	1	3	4	5	5	5	1	5	3	5	2	1	1	1	1	1	1	1	1	1	1	1	1	3	3	3	3	2	2	2	2	2	2	2
885	2	14	2	0	2	2	5	3	3	3	3	3	3	3	3	3	3	3	3	3	3	3	3	3	3	3	1	1	1	1	1	1	1	1	1	1	1	1	4	4	4	4	4	4	4	4	4	4	4
886	1	14	2	1	2	3	4	1	1	1	1	1	1	1	1	4	4	4	4	4	4	1	1	4	4	3	1	1	1	1	1	1	1	1	1	1	1	1	4	4	2	2	4	4	2	4	2	2	2
887	2	14	2	0	1	4	1	1	1	1	1	1	1	1	1	1	5	1	5	5	3	1	1	1	1	1	1	1	1	1	1	1	1	1	1	1	1	1	3	4	2	4	3	3	4	4	3	3	4
888	1	12	1	0	2	2	5	1	1	1	1	1	1	1	1	5	5	5	5	5	5	1	1	5	5	5	1	1	1	1	1	1	1	1	1	1	1	1	4	4	4	4	4	4	4	4	4	4	4
889	2	14	2	0	4	4	3	1	1	1	1	1	1	1	1	1	4	4	4	4	2	3	3	4	4	3	2	2	2	2	2	2	2	2	2	2	2	1	2	3	1	2	2	2	2	2	2	2	2
890	1	15	2	0	2	2	4	1	1	1	1	1	1	1	1	1	4	4	4	5	1	1	1	4	3	3	1	1	1	1	1	2	1	1	2	2	1	1	4	4	4	4	4	4	4	4	4	4	4
891	2	13	2	0	5	4	4	1	1	1	1	1	1	1	1	1	1	3	3	3	3	3	1	3	3	3	1	1	1	1	3	3	1	1	1	1	1	1	3	3	4	4	4	4	4	4	4	4	4
892	2	13	2	0	2	1	4	1	1	1	1	1	1	1	1	1	4	4	5	5	5	1	4	1	3	3	1	1	1	1	1	1	1	1	1	1	1	1	3	3	3	2	3	3	3	2	3	3	4
893	1	13	2	0	2	3	3	1	1	1	1	1	1	1	1	1	3	2	3	2	2	3	4	4	4	4	2	2	3	2	2	3	1	1	3	3	3	3	1	1	1	1	2	2	1	1	2	2	1
894	2	13	1	0	2	2	1	1	1	1	1	1	1	1	1	1	4	1	4	4	4	1	1	1	4	1	2	2	1	1	2	2	1	1	1	1	2	2	3	3	3	3	3	3	2	2	2	2	3
895	1	15	2	1	3	3	3	1	1	1	1	1	1	1	1	1	1	1	1	1	1	1	1	1	1	1	3	1	4	1	4	1	4	1	4	1	2	1	1	3	1	3	1	3	1	3	1	3	1
896	2	13	2	0	2	2	5	1	1	1	1	1	1	1	1	1	5	5	5	5	5	1	1	1	1	1	1	1	1	1	1	1	1	1	1	1	1	1	4	4	4	4	4	4	4	4	2	2	2
897	2	13	1	0	4	2	4	1	1	1	1	1	1	1	1	1	4	4	4	4	3	2	3	4	4	3	1	1	1	1	1	1	1	1	1	1	1	1	2	2	2	2	2	2	3	3	3	3	2
898	2	13	1	0	2	2	4	1	1	1	1	1	1	1	1	1	4	4	4	4	3	2	3	5	1	3	1	1	2	2	1	1	2	2	1	1	1	1	2	3	2	2	1	1	2	2	2	2	3
899	1	14	2	0	2	2	5	1	1	1	1	1	1	1	1	1	4	4	4	4	4	1	1	4	1	1	2	2	2	2	2	3	2	2	1	1	1	1	2	2	2	2	1	1	1	1	1	2	1
900	2	13	2	0	3	3	4	1	1	1	1	1	1	1	1	4	4	4	4	4	4	2	1	4	4	1	1	1	1	1	1	1	1	1	1	1	1	1	3	3	3	3	2	2	3	3	3	3	3
901	2	14	2	0	4	5	4	1	1	1	1	1	1	1	1	4	5	5	5	5	3	3	3	4	4	3	2	3	1	2	1	1	3	3	3	3	1	1	1	1	1	1	1	1	2	2	1	2	1
902	2	14	2	0	2	3	3	1	1	1	1	1	1	1	1	1	4	4	4	4	4	1	1	4	4	4	1	1	1	1	2	2	1	1	1	1	1	1	3	3	3	3	3	3	3	3	3	3	3
903	1	14	2	0	2	2	4	1	1	1	1	1	1	1	1	4	4	4	4	4	4	1	1	5	5	2	2	1	2	1	1	1	1	1	1	1	1	1	3	3	3	3	1	4	4	4	4	3	3
904	1	14	2	0	3	2	3	1	1	1	1	1	1	1	1	1	1	1	1	4	3	3	2	2	3	3	1	3	1	2	1	1	1	2	1	2	1	1	4	2	4	4	4	3	4	4	3	3	4
905	2	13	2	1	2	2	5	1	1	1	1	1	1	1	1	1	4	4	4	5	3	1	3	4	3	2	1	2	1	1	1	1	1	1	1	1	1	1	3	4	2	3	2	3	4	4	3	3	3
906	2	12	1	0	2	2	5	1	1	1	1	1	1	1	1	1	1	1	1	4	4	1	1	4	4	4	1	1	2	2	1	1	1	1	1	1	1	1	4	4	4	4	4	4	4	4	4	4	4
907	2	14	2	0	4	3	5	1	1	1	1	1	1	1	1	1	3	5	5	4	5	2	3	4	3	2	1	1	2	2	1	2	1	1	2	1	1	1	3	3	2	2	2	2	3	2	2	2	3
908	2	15	2	0	3	3	4	1	1	1	1	1	1	1	1	1	5	5	4	5	5	1	1	1	1	1	1	1	1	1	2	2	1	1	2	2	1	2	2	2	1	1	2	2	2	2	2	2	2
909	2	15	2	0	2	2	3	1	1	1	1	1	1	1	1	1	1	1	1	4	1	3	1	1	1	1	1	1	1	1	1	1	1	1	2	2	2	2	2	2	2	2	1	2	1	1	1	2	2
910	2	13	2	0	3	3	4	1	1	1	1	1	1	1	1	1	5	5	5	5	5	1	1	5	5	1	1	1	1	1	1	1	1	1	1	1	1	1	4	4	4	4	3	4	2	3	4	4	3
911	1	14	1	0	3	3	5	1	1	1	1	1	1	1	1	1	5	5	5	5	5	1	3	5	5	3	1	1	1	1	1	1	1	1	1	1	1	1	4	4	4	4	4	4	4	4	4	4	4
912	1	13	2	0	3	3	4	1	1	1	1	1	1	1	1	1	4	4	4	4	3	1	3	4	4	2	1	1	1	1	1	1	1	1	1	1	1	1	3	3	3	3	3	3	2	2	2	2	3
913	1	14	2	0	1	1	5	1	1	1	1	1	1	1	1	1	5	5	5	5	5	1	1	5	5	1	1	1	1	1	1	1	1	1	1	1	1	1	4	4	4	4	4	4	4	4	4	4	4
914	2	14	2	0	3	2	3	1	1	3	1	1	1	1	1	1	1	1	4	3	3	3	3	4	4	3	3	2	3	2	4	2	3	2	4	1	2	1	2	3	1	4	2	3	3	4	2	3	2
915	2	14	2	0	3	3	4	1	1	1	1	1	1	1	1	3	3	3	3	3	3	3	3	3	3	3	1	1	1	1	1	1	1	1	1	1	1	1	3	3	3	3	3	3	3	3	3	3	3
916	2	14	2	0	2	2	5	1	1	1	1	1	1	1	1	3	5	5	5	5	5	1	1	5	5	3	1	1	1	1	1	1	1	1	1	1	1	1	4	4	4	4	4	4	4	4	2	2	4
917	2	14	2	0	3	3	5	1	1	1	1	1	1	1	1	1	5	5	5	5	5	1	3	5	5	3	1	1	1	1	1	1	1	1	1	1	1	1	4	4	4	4	4	4	4	4	4	4	4
918	2	14	2	0	3	2	4	1	1	1	1	1	1	1	1	1	4	4	4	3	4	2	1	4	4	2	1	1	1	1	1	1	1	1	1	1	1	1	2	2	3	3	3	3	3	3	2	2	3
919	2	13	1	1	3	3	5	1	1	1	1	1	1	1	1	1	5	5	5	5	5	1	1	1	1	1	1	1	1	1	1	1	1	1	1	1	1	1	2	4	3	4	3	4	2	4	3	4	2
920	2	14	2	0	5	5	5	1	1	1	1	1	1	1	1	1	5	5	5	5	5	1	1	1	1	1	1	1	2	3	1	4	1	1	1	1	2	2	2	2	1	1	2	2	4	2	1	1	2
921	2	13	2	0	3	2	3	1	1	1	1	1	1	1	1	1	3	3	3	3	3	2	2	4	3	3	1	1	1	1	1	1	1	1	1	1	1	1	2	2	2	2	2	2	2	2	2	2	2
922	1	13	1	0	2	2	4	1	1	1	1	1	1	1	1	5	5	5	5	5	5	3	4	5	5	5	2	2	1	1	1	1	1	1	2	1	2	1	3	3	3	3	3	3	3	3	2	2	2
923	2	14	2	0	2	2	1	1	1	1	1	1	1	1	1	5	5	5	5	5	1	1	2	2	3	1	1	1	2	1	3	3	1	1	2	1	2	1	4	4	4	4	3	3	4	4	3	3	4
924	2	13	2	0	2	3	2	1	1	1	1	1	1	1	1	1	1	1	1	5	5	1	1	5	5	1	1	1	1	1	1	1	1	1	1	1	3	1	3	3	2	2	2	2	3	3	3	3	3
925	2	14	2	0	2	1	4	1	1	1	1	1	1	1	1	1	4	5	3	4	4	3	2	5	5	3	1	1	1	1	2	2	1	1	1	1	1	1	2	2	2	3	2	2	3	3	2	2	2
926	1	12	1	0	3	3	4	4	1	1	1	1	1	1	1	1	4	1	4	4	4	1	1	5	5	2	1	1	2	1	2	1	1	1	1	1	1	1	2	4	2	4	2	4	2	4	2	4	2
927	1	12	1	0	2	2	5	1	1	1	1	1	1	1	1	1	5	5	5	5	5	5	5	5	5	1	1	1	1	1	1	1	1	1	1	1	1	1	4	4	4	4	4	4	4	4	4	4	4
928	1	13	1	0	2	2	3	1	1	1	1	1	1	1	1	1	4	4	4	3	2	2	3	4	4	4	3	2	2	2	2	1	1	1	3	3	1	1	2	2	1	1	1	1	1	2	2	2	2
929	2	13	2	0	2	2	3	1	1	1	1	1	1	1	1	1	3	3	3	4	3	1	1	1	5	1	1	1	1	1	2	1	1	1	1	1	1	1	3	3	3	4	2	3	4	4	2	3	3
930	2	13	2	0	3	3	3	1	1	1	1	1	1	1	1	1	5	5	5	5	5	2	2	5	4	2	1	2	1	2	1	2	1	2	1	3	1	3	2	1	2	2	2	1	1	1	2	1	2
931	1	14	2	0	3	3	4	1	1	1	1	1	1	1	1	1	3	3	3	3	4	2	1	2	2	1	1	1	1	1	1	1	1	1	1	1	1	1	2	2	1	2	3	3	2	2	2	2	2
932	1	12	1	0	2	1	4	1	1	1	1	1	1	1	1	1	4	4	4	4	1	1	1	1	4	1	2	2	2	2	1	1	1	1	2	1	2	1	2	2	2	2	3	3	3	3	2	2	2
933	2	13	1	0	2	2	4	1	1	1	1	1	1	1	3	3	5	5	5	5	5	2	2	2	2	2	1	1	1	1	2	2	1	1	1	1	1	1	4	4	4	4	4	4	4	4	4	4	4
934	1	14	1	0	2	2	2	1	1	1	1	1	1	1	1	1	5	5	5	5	5	1	1	1	1	1	1	1	2	2	2	2	1	1	1	1	1	1	3	3	3	3	3	3	3	3	4	4	4
935	1	14	2	0	2	2	5	1	1	1	1	1	1	1	1	1	5	5	5	5	5	1	1	1	1	1	2	2	1	1	1	1	1	1	2	1	2	1	2	1	4	4	4	4	4	4	4	4	4
936	2	14	2	0	3	2	2	1	1	1	1	1	1	1	1	1	4	4	5	4	3	1	1	2	2	1	1	1	1	1	1	1	1	2	1	1	1	1	3	3	4	4	4	4	4	4	3	3	3
937	1	14	2	0	2	4	4	1	1	1	1	1	1	1	1	5	5	5	5	3	4	3	3	3	3	3	2	2	2	2	2	2	2	2	2	1	2	1	2	2	2	2	2	2	2	2	2	2	2
938	2	15	2	0	4	3	4	2	1	2	1	1	1	1	1	1	4	4	3	3	3	4	4	3	3	2	1	1	1	1	1	1	1	1	1	1	1	1	3	3	3	3	3	3	3	3	3	3	3
939	1	13	1	0	2	2	4	1	1	1	1	1	1	1	1	1	1	1	1	5	1	1	1	5	5	1	1	1	1	1	1	1	1	1	1	1	1	1	4	4	4	4	4	4	4	4	4	4	4
940	2	14	2	0	2	1	5	1	1	1	1	1	1	1	1	1	4	4	4	5	4	2	2	3	3	2	1	1	1	1	1	1	1	1	1	1	1	1	3	3	3	3	3	3	3	3	3	3	3
941	2	14	2	0	2	2	4	1	1	1	1	1	1	1	1	1	5	5	5	5	5	1	5	4	3	2	2	2	1	1	2	2	1	1	1	1	1	1	2	2	2	3	2	2	2	3	2	3	2
942	2	14	2	0	4	2	4	1	1	1	1	1	1	1	1	1	4	4	4	5	4	2	2	2	2	1	1	1	1	1	1	2	1	1	1	1	1	1	3	3	2	2	3	2	4	4	2	2	2
943	1	13	1	0	1	2	5	1	1	3	1	1	1	1	1	1	3	3	3	3	3	3	4	5	1	5	2	3	4	4	3	3	2	2	1	1	1	1	1	2	1	3	1	4	4	4	2	4	2
944	2	13	2	0	3	3	2	1	1	1	1	1	1	1	1	1	3	3	4	4	3	2	2	5	3	5	3	3	3	3	2	4	2	3	3	4	2	3	1	3	1	1	3	3	1	3	2	2	2
945	1	14	2	0	2	2	4	1	1	1	1	1	1	1	1	1	4	4	4	1	1	1	1	5	5	3	1	1	2	1	2	2	1	1	1	1	1	1	3	4	2	3	2	3	3	4	2	3	2
946	1	14	2	0	3	2	5	1	1	1	1	1	1	1	1	1	5	5	4	5	4	1	2	4	5	2	2	2	1	1	2	2	1	1	2	2	1	1	3	3	3	3	3	3	3	3	2	2	3
947	2	14	2	0	3	3	5	1	1	1	1	1	1	1	1	1	5	5	4	5	5	2	2	2	1	2	2	2	1	1	2	2	2	1	1	1	1	2	2	2	2	3	2	2	4	4	4	4	3
948	1	13	2	0	3	3	5	1	1	1	1	1	1	1	1	5	5	5	5	5	5	1	1	2	2	1	1	1	1	1	1	1	1	1	1	1	1	1	4	4	4	4	4	4	4	4	4	4	4
949	2	13	2	0	2	2	3	1	1	1	1	1	1	1	1	1	5	5	5	5	5	1	2	2	2	4	3	2	2	2	2	2	1	1	2	2	2	2	3	3	2	3	2	3	2	3	2	3	2
950	1	13	2	0	4	3	4	1	1	1	1	1	1	1	1	5	5	3	3	4	4	1	1	3	4	3	1	2	2	2	1	2	2	2	1	2	2	2	4	4	4	2	1	1	3	2	3	2	4
951	1	12	1	0	3	3	4	1	1	1	1	1	1	1	1	1	5	5	5	5	5	1	1	1	1	1	1	1	1	1	1	1	1	1	1	1	1	1	3	3	3	3	3	3	3	3	3	3	4
952	2	14	2	0	4	2	2	1	2	2	1	1	1	2	1	1	1	2	1	4	5	3	1	1	2	1	1	1	2	2	1	1	1	1	1	1	1	1	3	3	4	4	3	3	4	4	2	2	2
953	1	14	2	0	2	2	5	1	1	1	1	1	1	1	1	5	5	5	5	5	5	1	1	5	5	5	1	1	1	1	1	1	1	1	1	1	1	1	4	4	4	4	4	4	4	4	4	4	4
954	2	13	2	0	3	3	3	1	1	1	1	1	1	1	1	2	4	4	4	4	3	2	3	4	3	2	2	2	2	2	2	2	2	2	2	2	2	2	3	3	2	2	1	1	2	2	2	2	1
955	1	13	1	0	3	3	3	1	1	1	1	1	1	1	1	1	3	3	3	4	4	1	4	1	1	3	1	1	2	2	2	2	1	1	2	2	4	1	2	3	4	3	3	3	3	3	2	2	2
956	2	13	1	0	3	2	5	1	1	1	1	1	1	1	1	1	5	5	5	5	5	3	3	3	3	1	1	1	1	1	1	1	1	1	1	1	1	1	4	4	4	4	4	4	4	4	4	4	4
957	2	13	2	0	2	3	4	1	1	1	1	1	1	1	1	1	5	5	5	5	5	3	3	3	3	3	1	1	1	1	1	1	1	1	1	1	1	1	4	4	4	4	4	4	4	4	4	4	4
958	2	13	1	0	2	2	4	1	1	1	1	1	1	1	1	1	1	1	1	5	5	1	3	5	3	1	2	2	2	2	2	2	2	2	2	2	2	2	2	2	2	2	2	2	2	2	2	2	2
959	2	14	2	0	2	2	4	1	1	2	2	1	1	1	1	1	3	3	2	4	4	2	2	3	3	3	1	1	1	2	1	2	1	1	1	1	1	1	3	3	3	3	3	2	3	3	3	3	3
960	1	13	2	0	2	2	5	1	1	1	1	1	1	1	1	1	4	4	1	4	1	1	1	1	4	1	1	1	1	1	1	1	1	1	1	1	1	1	1	1	1	1	2	2	3	2	2	2	3
961	2	14	1	0	3	3	5	1	1	1	1	1	1	1	1	2	2	2	2	4	1	1	5	5	5	5	1	1	1	1	1	1	1	1	1	1	1	1	4	4	4	4	4	4	4	4	4	4	4
962	2	13	1	0	2	1	4	1	1	1	1	1	1	1	1	1	5	5	5	5	5	1	1	5	5	1	1	1	1	1	1	1	1	1	1	1	1	1	4	4	4	4	4	4	4	4	4	4	4
963	1	14	2	0	3	3	5	1	1	1	1	1	1	1	1	1	5	5	5	5	5	1	1	5	5	1	1	1	1	1	1	1	1	1	1	1	1	1	4	4	4	4	4	4	4	4	3	3	4
964	2	14	2	0	2	3	4	1	1	1	1	1	1	1	1	1	5	4	4	5	5	1	1	4	4	1	1	1	1	1	1	1	1	1	1	1	1	1	4	4	4	4	4	4	4	4	4	4	4
965	2	14	2	0	2	1	4	1	1	1	1	1	1	1	1	3	1	4	3	4	4	3	2	5	3	1	1	3	2	3	1	3	2	2	4	4	1	2	1	1	2	2	2	2	2	2	2	2	1
966	1	14	2	0	2	1	3	1	1	1	1	1	1	1	1	1	4	4	4	4	4	1	2	1	1	1	3	2	2	2	2	1	2	1	3	2	1	2	1	1	1	2	1	1	2	2	1	1	1
967	1	13	2	0	2	3	3	1	1	1	1	1	1	1	1	1	4	4	4	5	5	4	4	4	4	4	1	1	1	1	1	1	1	1	1	1	1	1	4	4	4	4	4	4	4	4	4	4	4
968	2	13	2	0	3	2	3	1	1	1	1	1	1	1	1	1	4	4	4	4	4	2	3	5	5	3	1	1	1	1	1	1	1	1	1	1	1	1	2	2	2	2	2	2	2	2	2	2	2
969	1	14	2	0	2	2	4	1	1	4	1	1	1	1	1	1	4	5	5	5	5	1	3	5	5	1	2	2	2	3	3	3	1	1	2	2	1	1	2	3	3	3	3	3	3	3	2	2	2
970	1	13	2	0	3	3	2	2	2	2	2	2	2	2	2	2	2	2	2	5	5	5	5	5	1	2	1	1	1	1	3	3	2	2	3	3	1	1	2	2	2	2	3	3	3	3	1	1	1
971	2	13	2	0	4	4	3	1	1	1	1	1	1	1	1	1	4	4	4	4	4	1	3	5	5	3	1	2	1	2	2	3	1	2	1	1	1	1	1	1	2	2	2	2	2	2	2	2	2
972	2	13	2	0	3	2	3	1	1	1	1	1	1	1	1	1	5	5	5	5	5	1	1	1	1	1	1	1	1	1	1	1	1	1	1	1	1	1	3	4	3	4	3	3	4	4	3	3	3
973	2	14	2	0	2	2	4	1	1	1	1	1	1	1	1	1	5	5	5	5	4	1	2	4	4	4	2	2	2	2	3	2	2	2	2	2	1	1	2	2	1	1	1	1	1	1	1	2	2
974	1	14	2	0	4	3	4	1	1	1	1	1	1	1	1	4	4	5	4	4	4	2	2	1	1	1	2	2	2	2	2	2	1	1	2	2	2	1	2	2	1	1	1	2	1	2	1	1	1
975	2	14	2	0	3	2	3	1	1	1	1	1	1	1	1	1	4	4	4	4	4	1	1	1	4	1	1	1	2	2	1	1	1	1	1	1	1	1	2	3	2	2	2	2	3	3	2	2	3
976	2	13	1	0	4	3	1	1	1	1	1	1	1	1	1	1	1	5	5	5	3	1	1	1	3	1	2	2	2	2	1	1	1	1	1	1	1	1	4	3	3	3	3	3	4	4	3	3	3
977	2	13	2	0	3	3	4	1	1	1	1	1	1	1	1	1	5	5	5	5	3	2	3	4	3	3	1	1	1	1	1	1	1	1	1	1	1	1	3	3	3	3	3	3	3	3	3	3	3
978	1	14	2	0	3	2	4	1	1	1	1	1	1	1	1	1	3	3	3	4	3	3	3	4	4	3	3	2	2	2	2	3	2	2	2	2	2	2	2	1	1	1	2	2	2	2	2	2	2
979	1	14	2	0	2	1	3	1	1	1	1	1	1	1	1	1	3	3	3	3	3	3	3	3	3	3	1	1	2	2	1	2	1	1	1	1	1	1	2	2	2	2	2	2	2	2	2	2	2
980	2	14	2	0	2	2	4	1	1	1	1	1	1	1	1	4	4	4	4	4	4	1	3	4	4	1	1	1	1	1	2	2	1	1	1	1	1	1	2	2	1	2	1	2	1	2	1	2	1
981	2	14	2	0	2	2	5	1	1	1	1	1	1	1	1	1	4	4	4	4	4	2	3	3	3	3	1	1	1	1	2	2	1	1	1	1	1	1	2	2	2	2	2	2	2	2	2	2	2
982	1	14	2	0	3	3	2	1	1	1	1	1	1	1	1	1	4	4	4	3	4	3	3	3	4	2	3	2	3	2	4	4	3	2	4	2	3	1	1	3	1	4	2	4	2	4	1	3	1
983	2	14	2	0	2	3	2	1	1	1	1	1	1	1	1	1	4	4	4	3	4	1	3	4	3	3	2	2	1	1	1	1	1	1	1	1	1	1	3	3	2	2	3	3	4	4	3	3	2
984	2	13	1	0	2	2	5	1	1	1	1	1	1	1	1	1	5	5	5	5	3	1	1	5	5	1	1	1	1	1	2	2	1	1	2	2	1	1	4	4	4	4	4	4	4	4	3	3	4
985	2	13	1	0	2	2	4	1	1	1	1	1	1	1	1	1	5	5	5	5	5	1	1	5	5	4	1	1	1	1	1	1	1	1	1	1	1	1	2	2	2	2	2	2	2	2	2	2	2
986	2	14	2	0	2	2	4	1	1	1	1	1	1	1	1	1	5	5	5	5	3	1	3	3	4	1	1	1	1	1	1	2	1	1	1	1	1	1	3	3	2	2	2	2	2	2	2	2	4
987	2	13	2	0	2	2	4	1	1	2	1	1	1	1	1	1	3	4	4	4	4	3	3	4	4	3	3	3	2	2	2	2	3	3	4	2	1	1	2	3	1	3	1	4	4	4	3	3	4
988	1	13	1	0	3	3	3	1	1	1	1	1	1	1	1	1	4	4	4	4	4	1	2	3	3	3	1	1	1	1	1	1	1	1	1	1	1	1	3	3	2	2	2	2	3	3	2	2	2
989	2	13	2	0	2	2	4	1	1	1	1	1	1	1	1	4	4	4	4	4	4	1	1	1	1	1	1	1	1	1	1	1	1	1	1	1	1	1	3	4	2	3	2	4	2	2	2	2	2
990	2	14	2	0	2	2	3	1	1	1	1	1	1	1	1	1	4	4	4	4	4	2	2	3	3	3	2	1	2	1	2	1	2	1	2	1	2	1	2	2	1	2	1	2	1	2	2	2	1
991	2	12	1	0	2	4	4	1	1	1	1	1	1	1	1	1	5	3	3	5	3	4	4	5	2	5	2	2	2	3	2	3	1	1	2	3	2	3	2	2	2	3	2	3	2	4	2	4	2
992	1	13	2	0	3	3	4	1	1	1	1	1	1	1	1	1	3	4	5	1	1	3	3	5	1	1	1	1	1	1	1	1	1	1	2	1	1	1	1	1	1	1	1	1	1	1	2	2	2
993	1	14	1	0	2	5	4	1	1	3	1	1	1	1	1	2	2	3	3	5	4	1	2	3	3	3	4	2	3	2	1	1	2	1	2	1	4	1	2	4	2	4	2	3	2	3	2	3	2
994	1	13	1	0	3	3	1	1	1	1	1	1	1	1	1	3	3	3	3	5	5	2	1	1	3	1	1	1	1	1	1	1	1	1	1	1	1	1	4	4	4	4	4	4	4	4	4	4	4
995	1	13	1	0	3	4	4	2	2	2	3	2	2	1	1	1	2	3	4	3	3	3	3	4	3	3	1	2	2	2	1	1	1	1	2	2	2	2	3	3	3	3	3	3	3	3	2	2	3
996	2	13	1	0	2	2	3	1	1	1	1	1	1	1	1	1	5	5	5	5	5	1	1	5	5	1	1	1	1	1	1	1	1	1	1	1	1	1	4	4	4	4	4	4	4	4	4	4	4
997	1	14	2	0	2	2	4	2	1	1	1	1	1	1	1	1	1	1	1	4	5	5	5	5	5	5	2	2	1	2	2	2	2	2	1	2	1	1	2	2	2	2	2	2	3	3	2	2	2
998	1	12	1	0	2	2	4	1	1	1	1	1	1	1	1	1	4	4	4	4	4	1	3	3	3	3	1	1	1	1	1	1	1	1	1	1	1	1	3	3	3	3	3	3	3	3	2	2	3
999	1	13	1	0	4	5	3	1	1	1	1	1	1	1	1	1	1	1	1	1	1	1	1	4	2	4	2	2	1	1	2	2	1	1	1	1	1	1	3	3	3	3	3	3	3	3	3	3	3
1000	1	13	2	1	3	2	4	1	1	1	1	1	1	1	1	1	4	3	3	4	3	3	2	5	3	4	1	1	1	1	1	1	1	1	1	1	1	1	4	4	4	4	4	4	4	4	4	4	4
1001	2	14	2	0	1	2	5	1	1	1	1	1	1	1	1	1	5	1	5	5	5	1	1	2	4	1	1	1	1	1	1	1	1	1	1	1	1	1	3	4	3	4	3	4	4	4	3	3	3
1002	1	13	1	0	5	5	5	1	1	1	1	1	1	1	1	1	1	1	1	1	1	1	1	1	1	1	1	1	1	1	1	2	1	1	2	1	1	1	1	1	1	1	3	3	1	1	2	2	3
1003	1	15	2	0	2	2	5	1	1	1	1	1	1	1	1	1	1	1	1	1	1	1	1	1	1	1	1	1	1	1	1	1	1	1	1	1	1	1	1	1	1	1	1	1	1	1	1	1	1
1004	1	13	1	0	3	3	5	1	1	1	1	1	1	1	1	1	5	5	5	5	3	1	1	3	5	3	1	1	1	1	1	1	1	1	1	1	1	1	4	4	4	4	4	4	4	4	4	4	4
1005	1	14	2	0	3	2	4	1	1	1	1	1	1	1	1	1	5	3	4	5	4	1	1	3	3	2	1	1	1	1	2	2	1	1	1	1	1	1	3	3	4	4	3	3	3	3	4	4	4
1006	2	14	2	0	3	3	3	1	1	1	1	1	1	1	1	1	5	4	5	5	4	3	1	2	1	1	1	1	1	1	1	1	1	1	1	1	1	1	4	4	4	4	4	4	4	4	4	4	4
1007	2	14	2	0	3	2	4	1	1	1	1	1	1	1	1	1	4	4	5	5	3	1	1	3	3	2	1	1	1	1	1	1	1	1	1	1	1	1	3	3	3	3	3	3	2	2	2	2	3
1008	1	14	2	0	2	1	4	1	1	1	1	1	1	1	1	1	5	5	5	5	5	1	1	5	5	1	1	1	1	1	1	1	1	1	1	1	1	1	4	4	4	4	4	4	4	4	4	4	4
1009	2	14	2	0	3	3	4	1	1	1	1	1	1	1	1	1	5	5	5	5	5	1	1	1	3	1	1	1	3	2	2	1	2	1	2	2	1	1	2	2	2	2	3	3	3	3	2	2	2
1010	2	13	2	0	3	4	5	1	1	1	1	1	1	1	1	1	5	5	5	5	5	1	1	1	1	1	1	1	1	1	1	1	1	1	1	1	1	1	1	4	1	4	1	4	1	4	1	4	1
1011	1	13	1	0	2	2	4	1	1	1	1	1	1	1	1	1	4	4	4	3	3	3	4	4	3	4	1	1	1	1	1	1	1	1	1	1	1	1	3	3	3	3	2	2	4	4	3	3	4
1012	1	13	2	0	2	2	3	1	1	1	1	1	1	1	1	3	3	3	3	3	3	3	3	3	3	3	2	1	3	2	2	1	2	1	4	2	2	3	2	2	1	1	2	2	2	2	2	2	2
1013	2	14	2	0	2	2	3	1	1	1	1	1	1	1	1	1	5	5	5	5	5	3	5	2	5	4	1	1	1	1	1	1	1	1	1	1	1	1	4	4	4	4	4	4	4	4	4	4	4
1014	2	13	1	0	2	2	5	1	1	1	1	1	1	1	1	1	5	1	5	5	5	1	1	2	1	5	1	4	1	4	1	4	1	4	1	4	1	4	4	1	4	1	4	1	4	1	4	4	4
1015	1	14	2	0	2	2	3	1	1	1	1	1	1	1	1	1	5	5	5	5	5	1	1	3	3	3	4	4	4	4	4	4	2	4	2	3	4	4	3	2	1	2	2	2	2	2	2	2	1
1016	2	14	2	0	2	2	4	3	3	3	3	3	3	3	3	3	3	3	3	4	3	2	3	3	3	2	2	2	2	3	2	2	2	2	2	3	2	2	2	2	2	2	2	2	2	2	2	2	2
1017	1	13	1	0	5	5	4	1	1	1	1	1	1	1	1	1	5	5	5	5	5	1	1	5	5	1	2	1	2	1	1	1	2	1	1	1	2	1	1	4	3	4	4	4	2	4	2	3	2
1018	2	13	1	0	2	2	3	1	1	3	1	1	1	1	1	1	3	3	4	4	3	3	2	5	3	3	3	2	2	2	2	3	2	3	4	3	4	3	2	3	2	2	1	2	2	3	2	3	2
1019	1	14	2	0	3	3	4	1	1	1	1	1	1	1	1	1	4	5	4	4	3	1	2	2	1	2	2	3	2	3	1	3	2	2	1	2	1	1	3	2	3	2	3	2	4	4	2	1	3
1020	2	14	2	0	5	3	4	1	1	1	1	1	1	1	1	1	3	3	3	3	3	3	3	2	2	2	1	1	1	2	1	1	1	1	1	1	1	1	2	2	3	3	3	3	3	3	2	2	3
1021	1	13	1	0	2	2	3	2	1	2	1	1	1	2	2	2	3	4	4	4	3	3	3	3	2	3	2	2	2	2	1	1	1	1	2	2	1	1	3	3	3	3	3	3	3	3	2	2	2
1022	2	13	1	0	2	2	5	1	1	1	1	1	1	1	1	1	5	5	5	5	1	1	1	5	5	5	1	1	1	1	1	1	1	1	1	1	1	1	4	4	4	4	3	3	4	4	4	4	4
1023	2	13	1	0	3	3	4	1	1	1	1	1	1	1	1	3	5	5	5	5	3	1	1	4	4	1	1	1	1	1	1	2	1	1	1	1	2	1	3	3	3	4	3	4	4	4	4	4	4
1024	2	13	1	0	2	2	1	1	1	1	1	1	1	1	1	1	5	5	5	5	5	1	1	5	5	1	1	1	1	1	1	1	1	1	1	1	1	1	4	4	4	4	4	4	4	4	4	4	4
1025	2	13	1	0	4	3	4	1	1	1	1	1	1	1	1	1	5	5	5	5	5	1	1	1	5	1	1	1	1	1	1	1	1	1	1	1	1	1	4	4	4	4	4	4	4	4	4	4	4
1026	1	13	1	0	2	1	5	1	1	1	1	1	1	1	1	1	4	4	4	4	4	1	2	5	5	1	1	1	2	2	2	2	1	1	2	2	2	2	2	2	1	1	1	1	1	1	1	1	2
1027	1	13	1	0	2	2	5	1	1	1	1	1	1	1	1	1	4	4	4	4	4	1	1	4	4	3	1	1	1	1	1	2	1	1	1	1	1	1	3	3	2	3	2	3	3	3	2	2	3
1028	2	14	2	0	4	4	3	1	1	1	1	1	1	1	1	4	4	4	4	4	4	2	1	2	2	2	2	1	2	1	1	1	1	1	1	1	1	1	2	3	1	3	1	2	2	3	2	3	1
1029	2	13	1	0	2	2	4	1	1	1	1	1	1	1	1	1	5	5	5	5	5	1	1	5	5	5	1	1	1	1	1	2	1	1	1	1	1	1	4	4	4	4	4	4	4	4	4	4	4
1030	2	14	2	0	2	2	3	1	1	1	1	1	1	1	1	1	3	3	3	3	3	3	3	3	3	3	2	2	1	1	3	3	1	1	3	3	3	3	2	2	2	2	1	1	1	1	2	1	1
1031	2	14	2	0	2	2	5	3	3	3	3	3	3	3	3	1	4	3	3	3	3	3	3	3	3	3	1	1	1	1	1	1	1	1	1	1	1	1	2	2	2	2	2	2	2	2	2	2	2
1032	2	14	2	0	4	3	4	1	1	1	1	1	1	1	1	1	5	5	5	5	5	1	1	1	1	1	1	1	1	1	1	1	1	1	1	1	1	1	4	4	2	4	4	4	4	4	4	4	4
1033	2	13	1	1	3	4	4	1	1	1	1	1	1	1	1	1	4	3	3	4	3	3	4	5	5	4	1	1	1	2	2	2	1	1	1	1	1	1	3	3	2	2	2	2	2	2	2	2	3
1034	2	14	2	0	2	1	4	1	1	1	1	1	1	1	1	1	4	2	4	4	3	3	1	4	3	3	1	3	1	2	1	3	1	1	4	3	1	3	2	2	2	2	4	4	2	2	2	2	2
1035	2	13	2	0	2	2	1	1	1	1	1	1	1	1	1	1	5	4	4	5	1	1	1	4	1	1	4	4	1	4	1	3	1	4	1	4	1	4	4	1	4	1	4	1	4	2	4	1	4
1036	1	14	2	0	3	3	4	1	1	1	1	1	1	1	1	1	1	1	1	1	1	1	1	1	1	1	2	2	2	2	2	2	2	2	2	2	2	2	2	2	2	2	2	2	2	2	2	2	2
1037	1	13	2	0	2	2	3	1	1	2	1	1	1	1	1	1	3	2	2	2	2	1	3	5	3	3	2	3	1	2	1	3	2	2	1	3	1	1	2	3	2	2	2	4	1	2	2	2	2
1038	1	13	2	0	2	2	5	1	1	1	1	1	1	1	1	1	5	5	5	5	1	1	1	1	1	1	1	1	1	1	1	1	1	1	1	1	1	1	4	4	3	3	3	3	4	4	3	3	3
1039	2	14	2	0	2	3	5	1	1	1	1	1	1	1	1	1	5	5	5	5	5	1	5	5	5	1	1	1	1	1	1	1	1	1	1	1	1	1	4	4	4	4	4	4	4	4	4	4	4
1040	2	14	2	0	2	2	4	1	1	1	1	1	1	1	1	1	4	1	4	4	4	1	1	4	4	2	1	1	1	2	2	2	1	1	2	2	2	2	2	2	2	2	4	4	3	3	2	2	2
1041	1	15	2	0	2	2	2	1	1	1	1	1	1	1	1	1	5	5	5	5	5	1	1	5	5	1	1	1	1	1	1	1	1	1	1	1	1	1	4	4	4	2	4	2	4	2	3	2	4
1042	2	13	2	0	3	3	4	1	1	1	1	1	1	1	1	4	5	5	5	5	5	1	1	1	1	1	1	1	1	1	1	1	1	1	1	1	1	1	4	4	4	4	4	4	4	4	3	2	4
1043	2	14	2	0	2	4	4	1	1	1	1	1	1	1	1	1	5	5	5	5	5	1	1	1	4	1	2	1	1	1	3	1	1	1	1	1	1	1	3	4	2	4	3	4	4	4	3	4	4
1044	1	14	2	0	2	2	4	1	1	1	1	1	1	1	1	1	3	3	3	3	3	3	3	3	3	3	2	2	1	1	1	1	1	1	1	1	1	1	2	2	2	2	2	2	2	2	2	2	2
1045	1	13	2	0	2	4	5	1	1	1	1	1	1	1	1	3	4	5	4	5	4	2	3	4	4	3	2	2	1	1	2	2	1	1	2	2	1	1	2	3	2	2	2	2	2	2	2	2	2
1046	2	13	1	0	2	2	4	1	1	1	1	1	1	1	1	1	3	1	4	4	2	2	2	3	2	1	2	3	2	2	3	3	2	4	2	2	3	4	2	2	2	2	1	1	2	2	1	1	2
1047	2	14	2	0	2	3	3	1	1	1	1	1	1	1	1	1	4	3	5	5	5	1	1	3	3	2	4	3	2	2	4	2	2	2	2	2	3	4	2	2	1	1	1	1	1	1	2	2	2
1048	1	14	2	0	4	4	1	1	1	1	1	1	1	1	1	1	1	1	1	5	5	1	1	1	1	1	2	1	2	1	3	1	3	1	3	1	3	1	1	4	4	4	4	4	4	4	3	4	4
1049	1	14	2	0	3	2	3	2	2	2	2	2	2	1	2	1	4	4	4	3	4	2	3	4	4	2	3	3	2	2	2	2	2	2	2	2	1	2	3	3	3	2	2	2	2	2	2	2	2
1050	1	14	2	0	2	1	4	1	1	1	1	1	1	1	1	2	3	3	3	4	3	3	3	3	3	3	2	1	3	1	2	1	1	1	2	1	1	1	2	3	2	3	2	1	2	1	1	2	2
1051	1	13	2	0	2	2	4	1	1	1	1	1	1	1	1	3	5	5	5	5	5	3	3	3	3	2	1	1	3	3	1	1	1	1	1	1	1	1	2	2	3	3	3	3	3	3	3	3	3
1052	2	14	2	0	3	3	4	1	1	1	1	1	1	1	1	1	4	3	4	4	4	1	1	3	4	2	1	1	2	2	1	1	1	1	1	1	1	1	2	2	3	3	3	3	3	3	2	2	2
1053	1	13	1	0	4	3	4	1	1	1	1	1	1	1	1	1	4	4	3	4	4	1	4	4	4	4	1	1	2	2	1	1	1	1	1	1	2	2	2	2	2	2	2	2	2	2	2	2	2
1054	1	13	1	0	4	3	4	1	1	1	1	1	1	1	1	1	1	1	1	3	3	3	3	3	3	3	1	1	1	1	1	1	1	1	1	1	1	1	1	1	2	2	2	2	2	2	2	2	2
1055	2	14	1	0	4	2	4	1	1	1	1	1	1	1	1	1	5	5	5	4	4	1	1	5	5	1	1	1	1	1	1	1	1	1	1	1	1	1	2	4	2	4	3	4	4	4	2	4	2
1056	1	14	1	0	3	3	4	1	1	1	1	1	1	1	1	4	5	4	5	5	4	1	2	4	2	2	1	1	2	2	2	1	1	1	1	1	1	1	4	4	4	4	3	3	3	3	3	3	3
1057	1	13	1	0	1	2	5	1	1	1	1	1	1	1	1	1	5	5	5	5	4	2	3	3	3	3	2	4	2	4	2	4	3	3	2	4	2	3	2	2	2	2	2	2	3	2	2	2	2
1058	1	13	1	1	3	3	2	1	1	1	1	1	1	1	1	1	4	3	4	2	3	3	3	4	3	1	1	1	1	1	1	1	1	1	1	1	1	1	3	3	4	4	3	3	3	3	2	2	3
1059	1	12	1	0	3	5	5	1	1	3	1	1	1	1	1	1	3	3	4	3	3	3	3	3	3	2	1	1	1	1	1	1	1	1	1	1	1	1	2	3	2	4	2	3	3	4	2	3	2
1060	1	13	1	1	2	2	4	1	1	1	1	1	1	1	1	1	4	5	5	4	5	1	3	4	5	4	2	2	1	1	1	1	1	1	2	1	1	1	3	3	4	4	3	3	4	4	3	3	3
1061	1	14	2	1	3	2	5	1	1	1	1	1	1	1	1	1	1	1	1	4	4	1	1	5	4	4	2	2	2	2	3	2	2	2	2	3	2	2	2	2	2	2	2	2	3	2	2	2	2
1062	1	15	2	0	3	2	1	1	1	1	1	1	1	1	1	1	1	1	1	1	1	1	1	1	1	1	1	1	1	1	1	1	1	1	1	1	1	1	1	1	1	1	1	1	1	1	1	1	1
1063	1	12	1	0	3	2	4	1	1	1	1	1	1	1	1	1	1	1	1	4	3	3	3	1	1	1	1	1	2	2	2	2	2	2	2	2	1	1	2	2	3	3	1	1	2	2	3	3	3
1064	1	13	1	0	2	2	5	1	1	1	1	1	1	1	1	1	1	1	1	5	3	3	1	1	1	1	2	2	1	1	1	1	1	1	1	1	1	1	1	1	2	2	2	2	2	2	2	2	2
1065	1	13	1	0	2	1	3	1	1	1	1	1	1	1	1	1	3	3	4	4	3	1	3	4	3	3	1	1	1	1	4	4	2	3	1	4	1	1	2	2	2	2	2	2	1	1	1	1	2
1066	1	13	1	0	3	2	4	1	1	1	1	1	1	1	1	1	5	5	5	5	5	1	1	4	4	4	1	1	1	1	1	1	1	1	2	2	1	1	2	3	2	4	3	3	2	3	2	3	2
1067	1	13	1	0	3	4	3	1	1	1	2	1	1	1	1	1	1	5	3	5	4	2	2	1	1	1	1	1	1	1	1	1	1	1	1	1	1	1	1	1	1	1	1	1	1	1	1	1	1
[truncated: 58 more columns]
